# Supplementary material for: Xylopsora canopeorum (Umbilicariaceae), a new lichen species from the canopy of Sequoia sempervirens
Source: MycoKeys. 2018 Jan 31;(30):1–15. doi: 10.3897/mycokeys.30.22271 (PMC5804297; doi:10.3897/mycokeys.30.22271)
Supplement: XML Treatment for Xylopsora canopeorum [file mycokeys.30.22271-treatment1.xml]

<!DOCTYPE tp:taxon-treatment
  PUBLIC "-//TaxonX//DTD Taxonomic Treatment Publishing DTD v0 20100105//EN" "tax-treatment-NSO.dtd">
<tp:taxon-treatment xmlns:tp="http://www.plazi.org/taxpub"><tp:treatment-meta><kwd-group><label>Taxon classification</label><kwd><named-content xmlns:xlink="http://www.w3.org/1999/xlink" content-type="kingdom">Fungi</named-content></kwd><kwd><named-content xmlns:xlink="http://www.w3.org/1999/xlink" content-type="class">Lecanoromycetes</named-content></kwd><kwd><named-content xmlns:xlink="http://www.w3.org/1999/xlink" content-type="family">Umbilicariaceae</named-content></kwd></kwd-group><mixed-citation publication-type="journal"><person-group><name><surname>Bendiksby</surname><given-names>Mika</given-names></name><name><surname>Næsborg</surname><given-names>Rikke Reese</given-names></name><name><surname>Timdal</surname><given-names>Einar</given-names></name></person-group><article-title>
          <italic><tp:taxon-name><tp:taxon-name-part taxon-name-part-type="genus" reg="Xylopsora">Xylopsora</tp:taxon-name-part> <tp:taxon-name-part taxon-name-part-type="species" reg="canopeorum">canopeorum</tp:taxon-name-part></tp:taxon-name></italic> (<tp:taxon-name><tp:taxon-name-part taxon-name-part-type="family">Umbilicariaceae</tp:taxon-name-part></tp:taxon-name>), a new lichen species from the canopy of <italic><tp:taxon-name><tp:taxon-name-part taxon-name-part-type="genus" reg="Sequoia">Sequoia</tp:taxon-name-part> <tp:taxon-name-part taxon-name-part-type="species" reg="sempervirens">sempervirens</tp:taxon-name-part></tp:taxon-name></italic></article-title><source>MycoKeys</source><day>31</day><month>1</month><year>2018</year><volume>2018</volume><issue>30</issue><fpage>1</fpage><lpage>15</lpage><pub-id pub-id-type="doi">10.3897/mycokeys.30.22271</pub-id></mixed-citation></tp:treatment-meta><tp:nomenclature><tp:taxon-name>
            <tp:taxon-name-part taxon-name-part-type="genus" reg="Xylopsora">Xylopsora</tp:taxon-name-part>
            <tp:taxon-name-part taxon-name-part-type="species" reg="canopeorum">canopeorum</tp:taxon-name-part>
            <object-id xmlns:xlink="http://www.w3.org/1999/xlink" content-type="mycobank" xlink:type="simple">MB823500</object-id>
          </tp:taxon-name><tp:taxon-authority>Timdal, Reese Næsborg &amp; Bendiksby</tp:taxon-authority><tp:taxon-status xmlns:xlink="http://www.w3.org/1999/xlink" xlink:type="simple">sp. nov.</tp:taxon-status><xref ref-type="fig" rid="F2">Fig. 2</xref></tp:nomenclature><tp:treatment-sec sec-type="diagnosis" id="SECID0ELNAI"><title>Diagnosis.</title><p>The species differs from <italic><tp:taxon-name><tp:taxon-name-part taxon-name-part-type="genus" reg="Xylopsora">X.</tp:taxon-name-part> <tp:taxon-name-part taxon-name-part-type="species" reg="caradocensis">caradocensis</tp:taxon-name-part></tp:taxon-name></italic> and <italic><tp:taxon-name><tp:taxon-name-part taxon-name-part-type="genus" reg="Xylopsora">X.</tp:taxon-name-part> <tp:taxon-name-part taxon-name-part-type="species" reg="friesii">friesii</tp:taxon-name-part></tp:taxon-name></italic> mainly in forming more minute, coralloid and sometimes, sorediate squamules and sometimes (the holotype) in containing thamnolic acid in addition to friesiic acid; it also differs from the former in having shorter, non-septate ascospores.</p></tp:treatment-sec><tp:treatment-sec sec-type="material" id="SECID0EHOAI"><title>Type.</title><p>USA, California, Santa Cruz Co., 75 m E of North Escape Road, 125 m S of the third gate on North Escape Road in Big Basin Redwoods State Park, <named-content xmlns:xlink="http://www.w3.org/1999/xlink" content-type="dwc:verbatimCoordinates" xlink:type="simple"><named-content content-type="geo-json" specific-use="{&#34;type&#34;:&#34;Point&#34;,&#34;coordinates&#34;:[-122.216111,37.179444]}" id="NCID0EQOAI" xlink:type="simple">37°10'46"N, 122°12'58"W</named-content></named-content>, 341 m alt., on bark of main trunk more than 100 cm diameter, from the upper trunk of old <italic><tp:taxon-name><tp:taxon-name-part taxon-name-part-type="genus" reg="Sequoia">Sequoia</tp:taxon-name-part> <tp:taxon-name-part taxon-name-part-type="species" reg="sempervirens">sempervirens</tp:taxon-name-part></tp:taxon-name></italic> in old-growth redwood forest, fall (autumn) 2015, R. Reese Næsborg 1522 (JEPS, holotype [TLC: friesiic acid (major), thamnolic acid (submajor); GenBank: <ext-link xmlns:xlink="http://www.w3.org/1999/xlink" ext-link-type="gen" xlink:href="MG309307" xlink:type="simple">MG309307</ext-link> (ITS), <ext-link xmlns:xlink="http://www.w3.org/1999/xlink" ext-link-type="gen" xlink:href="MG309311" xlink:type="simple">MG309311</ext-link> (mtSSU)]).</p><!--PageBreak--></tp:treatment-sec><tp:treatment-sec sec-type="description" id="SECID0ELPAI"><title>Description.</title><p>Thallus crustose to squamulose; individual squamules up to 0.5 mm diam. but often soon breaking up into a coralloid crust, adnate when young, later ascending and more or less geotropically imbricate; soralia occurring patchily, labriform, bluish; <!--PageBreak-->upper surface greyish-green to medium brown, dull; margin crenulate or incised, concolorous with upper surface. Upper cortex up to 15 μm thick but mostly poorly defined. Apothecia common, up to 0.6 mm diam., plane, black, epruinose, egyrose; margin remaining prominent, entire or flexuose; proper exciple composed of closely conglutinated hyphae, olivaceous brown in inner part, brownish black in the rim, not containing crystals, K–, N–; hymenium ca. 50 µm high, pale olivaceous brown; hypothecium pale olivaceous brown; epihymenium dark reddish brown, not containing crystals, K–, N–; paraphyses ca. 2 µm thick, simple, without swelling or pigment cap in apical cell; ascus clavate, ca. 30 µm tall, with a thin, evenly amyloid tholus and covered by an amyloid cap, with orange pigment in the cytoplasm when young. Ascospores ellipsoid, simple, hyaline, with orange pigment in the cytoplasm when young, 4–7 × 2.5–4.5 μm (n = 20, from holotype). Pycnidia not seen.</p></tp:treatment-sec><tp:treatment-sec sec-type="chemistry" id="SECID0ETPAI"><title>Chemistry.</title><p>Friesiic acid (major) and thamnolic acid (absent to submajor). Thallus PD– or PD+ yellow, K– or K+ yellow, C–, UV+ bluish white.</p></tp:treatment-sec><tp:treatment-sec sec-type="distribution" id="SECID0EYPAI"><title>Distribution.</title><p>Specimens were collected from central coastal California in Big Basin Redwoods State Park (37.1°N, 11 km from the Pacific Ocean) and Armstrong Redwoods State Natural Reserve (38.3°N, 18 km from the Pacific Ocean).</p></tp:treatment-sec><tp:treatment-sec sec-type="ecology" id="SECID0E4PAI"><title>Ecology.</title><p>
            <italic><tp:taxon-name><tp:taxon-name-part taxon-name-part-type="genus" reg="Xylopsora">Xylopsora</tp:taxon-name-part> <tp:taxon-name-part taxon-name-part-type="species" reg="canopeorum">canopeorum</tp:taxon-name-part></tp:taxon-name></italic> was observed on coarse, fibrous bark and occasionally on charred bark between 5 and 75 m above ground level along the trunks of large coast redwood trees in old-growth redwood forests. The species commonly co-occurred with <italic><tp:taxon-name><tp:taxon-name-part taxon-name-part-type="genus" reg="Carbonicola">Carbonicola</tp:taxon-name-part> <tp:taxon-name-part taxon-name-part-type="species" reg="anthracophila">anthracophila</tp:taxon-name-part></tp:taxon-name></italic>, <italic><tp:taxon-name><tp:taxon-name-part taxon-name-part-type="genus" reg="Fulgidea">Fulgidea</tp:taxon-name-part> <tp:taxon-name-part taxon-name-part-type="species" reg="oligospora">oligospora</tp:taxon-name-part></tp:taxon-name></italic>, <italic><tp:taxon-name><tp:taxon-name-part taxon-name-part-type="genus" reg="Fulgidea">F.</tp:taxon-name-part> <tp:taxon-name-part taxon-name-part-type="species" reg="sierrae">sierrae</tp:taxon-name-part></tp:taxon-name></italic>, <italic><tp:taxon-name><tp:taxon-name-part taxon-name-part-type="genus" reg="Hertelidea">Hertelidea</tp:taxon-name-part> <tp:taxon-name-part taxon-name-part-type="species" reg="botryosa">botryosa</tp:taxon-name-part></tp:taxon-name></italic> and <italic><tp:taxon-name><tp:taxon-name-part taxon-name-part-type="genus" reg="Hypocenomyce">Hypocenomyce</tp:taxon-name-part> <tp:taxon-name-part taxon-name-part-type="species" reg="scalaris">scalaris</tp:taxon-name-part></tp:taxon-name></italic>, which together covered substantial portions of the trunk surface. <italic><tp:taxon-name><tp:taxon-name-part taxon-name-part-type="genus" reg="Xylopsora">Xylopsora</tp:taxon-name-part> <tp:taxon-name-part taxon-name-part-type="species" reg="canopeorum">canopeorum</tp:taxon-name-part></tp:taxon-name></italic> appeared to have an affinity for old and stable bark surfaces on the main trunks of large redwood trees.</p></tp:treatment-sec><tp:treatment-sec sec-type="etymology" id="SECID0EQSAI"><title>Etymology.</title><p>The specific epithet “<italic><tp:taxon-name><tp:taxon-name-part taxon-name-part-type="genus" reg="Xylopsora"/><tp:taxon-name-part taxon-name-part-type="species" reg="canopeorum">canopeorum</tp:taxon-name-part></tp:taxon-name></italic>” refers to the habitat in which the species was encountered ¾ in the canopy of old-growth redwood forests.</p></tp:treatment-sec><tp:treatment-sec sec-type="remarks" id="SECID0EATAI"><title>Remarks.</title><p>The species differs from <italic><tp:taxon-name><tp:taxon-name-part taxon-name-part-type="genus" reg="Xylopsora">X.</tp:taxon-name-part> <tp:taxon-name-part taxon-name-part-type="species" reg="caradocensis">caradocensis</tp:taxon-name-part></tp:taxon-name></italic> and <italic><tp:taxon-name><tp:taxon-name-part taxon-name-part-type="genus" reg="Xylopsora">X.</tp:taxon-name-part> <tp:taxon-name-part taxon-name-part-type="species" reg="friesii">friesii</tp:taxon-name-part></tp:taxon-name></italic> morphologically by forming more minute squamules (less than 0.5 mm diam.) which soon break up into a coralloid crust and sometimes into soralia. In <italic><tp:taxon-name><tp:taxon-name-part taxon-name-part-type="genus" reg="Xylopsora">X.</tp:taxon-name-part> <tp:taxon-name-part taxon-name-part-type="species" reg="caradocensis">caradocensis</tp:taxon-name-part></tp:taxon-name></italic> and <italic><tp:taxon-name><tp:taxon-name-part taxon-name-part-type="genus" reg="Xylopsora">X.</tp:taxon-name-part> <tp:taxon-name-part taxon-name-part-type="species" reg="friesii">friesii</tp:taxon-name-part></tp:taxon-name></italic>, the squamules are up to 1.0 (–1.5) mm diam. and always esorediate. In the former, the squamules are bullate or irregularly ascending; in the latter more or less plane, adnate or somewhat ascending (<xref ref-type="bibr" rid="B23">Timdal 1984</xref>). In <italic><tp:taxon-name><tp:taxon-name-part taxon-name-part-type="genus" reg="Xylopsora">X.</tp:taxon-name-part> <tp:taxon-name-part taxon-name-part-type="species" reg="caradocensis">caradocensis</tp:taxon-name-part></tp:taxon-name></italic>, the ascospores are longer (6.5–14 × 2–4 μm) than those of <italic><tp:taxon-name><tp:taxon-name-part taxon-name-part-type="genus" reg="Xylopsora">X.</tp:taxon-name-part> <tp:taxon-name-part taxon-name-part-type="species" reg="canopeorum">canopeorum</tp:taxon-name-part></tp:taxon-name></italic> and often 1- or 3-septate; in <italic><tp:taxon-name><tp:taxon-name-part taxon-name-part-type="genus" reg="Xylopsora">X.</tp:taxon-name-part> <tp:taxon-name-part taxon-name-part-type="species" reg="friesii">friesii</tp:taxon-name-part></tp:taxon-name></italic>, the ascospores hardly differ (4.5–7.5 × 2.5–3.5 μm) from those of <italic><tp:taxon-name><tp:taxon-name-part taxon-name-part-type="genus" reg="Xylopsora">X.</tp:taxon-name-part> <tp:taxon-name-part taxon-name-part-type="species" reg="canopeorum">canopeorum</tp:taxon-name-part></tp:taxon-name></italic>. <italic><tp:taxon-name><tp:taxon-name-part taxon-name-part-type="genus" reg="Xylopsora">Xylopsora</tp:taxon-name-part> <tp:taxon-name-part taxon-name-part-type="species" reg="caradocensis">caradocensis</tp:taxon-name-part></tp:taxon-name></italic> and <italic><tp:taxon-name><tp:taxon-name-part taxon-name-part-type="genus" reg="Xylopsora">X.</tp:taxon-name-part> <tp:taxon-name-part taxon-name-part-type="species" reg="friesii">friesii</tp:taxon-name-part></tp:taxon-name></italic> contain friesiic acid only (<xref ref-type="bibr" rid="B23">Timdal 1984</xref>, as “<tp:taxon-name><tp:taxon-name-part taxon-name-part-type="genus" reg="Xylopsora"/><tp:taxon-name-part taxon-name-part-type="species" reg="friesii">friesii</tp:taxon-name-part></tp:taxon-name> unknown”).</p><p>In the current Californian lichen checklist (<xref ref-type="bibr" rid="B26">Tucker 2014</xref>), <italic><tp:taxon-name><tp:taxon-name-part taxon-name-part-type="genus" reg="Lecidea">Lecidea</tp:taxon-name-part> <tp:taxon-name-part taxon-name-part-type="species" reg="xanthococcoides">xanthococcoides</tp:taxon-name-part></tp:taxon-name></italic> Zahlbr. is the only species unknown to the authors that could be assumed to be an earlier name for <italic><tp:taxon-name><tp:taxon-name-part taxon-name-part-type="genus" reg="Xylopsora">X.</tp:taxon-name-part> <tp:taxon-name-part taxon-name-part-type="species" reg="canopeorum">canopeorum</tp:taxon-name-part></tp:taxon-name></italic>. That species was described from conifer trunks at 1700 m alt. in the San Bernardino Mountains, i.e. in an area and habitat where <italic><tp:taxon-name><tp:taxon-name-part taxon-name-part-type="genus" reg="Xylopsora">X.</tp:taxon-name-part> <tp:taxon-name-part taxon-name-part-type="species" reg="canopeorum">canopeorum</tp:taxon-name-part></tp:taxon-name></italic> possibly can occur. The holotype (H.E. Hasse 705) was not found in W upon enquiry. Details in the original description (<xref ref-type="bibr" rid="B30">Zahlbruckner 1900</xref>) indicate that it is a different species, however – Apothecia becoming convex and immarginate, hymenium 160–180 μm high and ascospores 12–15 × 5.5–6 μm.</p></tp:treatment-sec><tp:treatment-sec sec-type="material" id="SECID0EQYAI"><title>Additional specimens examined.</title><p>USA. California. <italic>Santa Cruz Co.</italic>: label data as for holotype, R. Reese Næsborg 1544 (NY); 800 m WNW of North Escape Road up <!--PageBreak-->Rodgers Creek in Big Basin Redwoods State Park, <named-content xmlns:xlink="http://www.w3.org/1999/xlink" content-type="dwc:verbatimCoordinates" xlink:type="simple"><named-content content-type="geo-json" specific-use="{&#34;type&#34;:&#34;Point&#34;,&#34;coordinates&#34;:[-122.226111,37.195556]}" id="NCID0E4YAI" xlink:type="simple">37°11'44"N, 122°13'34"W</named-content></named-content>, 403 m alt., on bark of branch less than 50 cm diameter in the lower crown of an old <italic><tp:taxon-name><tp:taxon-name-part taxon-name-part-type="genus" reg="Sequoia">Sequoia</tp:taxon-name-part> <tp:taxon-name-part taxon-name-part-type="species" reg="sempervirens">sempervirens</tp:taxon-name-part></tp:taxon-name></italic> tree in an old-growth redwood forest, spring 2015, R. Reese Næsborg 1597 (O L-1315); 400 m E of North Escape Road along <tp:taxon-name><tp:taxon-name-part taxon-name-part-type="genus" reg="Sequoia">Sequoia</tp:taxon-name-part></tp:taxon-name> Trail in Big Basin Redwoods State Park, <named-content xmlns:xlink="http://www.w3.org/1999/xlink" content-type="dwc:verbatimCoordinates" xlink:type="simple"><named-content content-type="geo-json" specific-use="{&#34;type&#34;:&#34;Point&#34;,&#34;coordinates&#34;:[-122.215000,37.186944]}" id="NCID0EWZAI" xlink:type="simple">37°11'13"N, 122°12'54"W</named-content></named-content>, 422 m alt., on bark of trunk more than 100 cm diameter in the upper trunk of an old <italic><tp:taxon-name><tp:taxon-name-part taxon-name-part-type="genus" reg="Sequoia">Sequoia</tp:taxon-name-part> <tp:taxon-name-part taxon-name-part-type="species" reg="sempervirens">sempervirens</tp:taxon-name-part></tp:taxon-name></italic> tree in an old-growth redwood forest, Fall 2015, R. Reese Næsborg 1707 (O L-1316). <italic>Sonoma Co.</italic>: 50 m SW of Colonel Armstrong Tree parking area in Armstrong State Natural Reserve, <named-content xmlns:xlink="http://www.w3.org/1999/xlink" content-type="dwc:verbatimCoordinates" xlink:type="simple"><named-content content-type="geo-json" specific-use="{&#34;type&#34;:&#34;Point&#34;,&#34;coordinates&#34;:[-123.008056,38.536944]}" id="NCID0EL1AI" xlink:type="simple">38°32'13"N, 123°00'29"W</named-content></named-content>, 49 m alt., on bark from the upper trunk of an old <italic><tp:taxon-name><tp:taxon-name-part taxon-name-part-type="genus" reg="Sequoia">Sequoia</tp:taxon-name-part> <tp:taxon-name-part taxon-name-part-type="species" reg="sempervirens">sempervirens</tp:taxon-name-part></tp:taxon-name></italic> tree in an old-growth redwood forest, fall 2015, R. Reese Næsborg 1775 (JEPS).</p><fig id="F2" position="float" orientation="portrait"><label>Figure 2.</label><caption><p>
                <italic><tp:taxon-name><tp:taxon-name-part taxon-name-part-type="genus" reg="Xylopsora">Xylopsora</tp:taxon-name-part> <tp:taxon-name-part taxon-name-part-type="species" reg="canopeorum">canopeorum</tp:taxon-name-part></tp:taxon-name></italic>, holotype. Scale bar: 1 mm.</p></caption><graphic xmlns:xlink="http://www.w3.org/1999/xlink" xlink:href="mycokeys-30-001-g002.jpg" position="float" orientation="portrait" xlink:type="simple" id="oo_182686.jpg"/></fig></tp:treatment-sec><ref-list><ref id="B23"><mixed-citation xmlns:xlink="http://www.w3.org/1999/xlink" xlink:type="simple">
          <person-group><name name-style="western"><surname>Timdal</surname><given-names>E</given-names></name></person-group> (<year>1984</year>) <article-title>The genus <italic><tp:taxon-name><tp:taxon-name-part taxon-name-part-type="genus">Hypocenomyce</tp:taxon-name-part></tp:taxon-name></italic> (<tp:taxon-name><tp:taxon-name-part taxon-name-part-type="order">Lecanorales</tp:taxon-name-part></tp:taxon-name>, <tp:taxon-name><tp:taxon-name-part taxon-name-part-type="family">Lecideaceae</tp:taxon-name-part></tp:taxon-name>), with special emphasis on Norwegian and Swedish species.</article-title> <source>Nordic Journal of Botany</source> <volume>4</volume>: <fpage>83</fpage>–<lpage>108</lpage>. <ext-link xlink:type="simple" ext-link-type="doi" xlink:href="10.1111/j.1756-1051.1984.tb01979.x">https://doi.org/10.1111/j.1756-1051.1984.tb01979.x</ext-link></mixed-citation></ref><ref id="B26"><mixed-citation xmlns:xlink="http://www.w3.org/1999/xlink" xlink:type="simple">
          <person-group><name name-style="western"><surname>Tucker</surname><given-names>SC</given-names></name></person-group> (<year>2014</year>) <article-title>Catalog of lichens, lichenicoles and allied fungi in California (second revision).</article-title> <source>Constancea</source> <volume>85</volume>: <fpage>1</fpage>–<lpage>330</lpage>. <ext-link xlink:type="simple" ext-link-type="uri" xlink:href="http://ucjeps.berkeley.edu/constancea/85">http://ucjeps.berkeley.edu/constancea/85</ext-link></mixed-citation></ref><ref id="B30"><mixed-citation xmlns:xlink="http://www.w3.org/1999/xlink" xlink:type="simple">
          <person-group><name name-style="western"><surname>Zahlbruckner</surname><given-names>A</given-names></name></person-group> (<year>1900</year>) <article-title>Beiträge zur Flechten-Flora Süd-Californiens.</article-title> <source>Bulletin of the Torrey Botanical Club</source> <volume>27</volume>: <fpage>642</fpage>–<lpage>647</lpage>. <ext-link xlink:type="simple" ext-link-type="doi" xlink:href="10.2307/2478001">https://doi.org/10.2307/2478001</ext-link></mixed-citation></ref></ref-list></tp:taxon-treatment>
