# Supplementary material for: Xylopsora canopeorum (Umbilicariaceae), a new lichen species from the canopy of Sequoia sempervirens
Source: MycoKeys. 2018 Jan 31;(30):1–15. doi: 10.3897/mycokeys.30.22271 (PMC5804297; doi:10.3897/mycokeys.30.22271)
Supplement: Supplementary material 1 — MSAmanual.nex [file mycokeys-30-001-s002.nex]

#NEXUS
[!matrix with indels coded according to PAUP* default - missing data]
[!compiled on Mon Oct 09 14:11:31 CEST 2017 with SeqState version 1.36  build 18.10.2007]

BEGIN CHARACTERS;
DIMENSIONS newtaxa ntax=54 NCHAR=2157;
FORMAT 
	DATATYPE = standard 
	GAP = - 
	MISSING = ? 
	symbols="0123456789A#C$EFG.IJ&L%>OPQ/'TU:*X<Z" 
	equate="R={AG} Y={CT} M={AC} K={GT} S={CG} W={AT} H={ACT} B={CGT} V={ACG} D={AGT} N={ACGT} r={AG} y={CT} m={AC} k={GT} s={CG} w={AT} h={ACT} b={CGT} v={ACG} d={AGT} n={ACGT}"
;

MATRIX

                [123456789111111111122222222223333333333444444444455555555556666666666777777777788888888889999999999111111111111111111111111111111111111111111111111111111111111111111111111111111111111111111111111111122222222222222222222222222222222222222222222222222222222222222222222222222222222222222222222222222223333333333333333333333333333333333333333333333333333333333333333333333333333333333333333333333333333444444444444444444444444444444444444444444444444444444444444444444444444444444444444444444444444444455555555555555555555555555555555555555555555555555555555555555555555555555555555555555555555555555556666666666666666666666666666666666666666666666666666666666666666666666666666666666666666666666666666777777777777777777777777777777777777777777777777777777777777777777777777777777777777777777777777777788888888888888888888888888888888888888888888888888888888888888888888888888888888888888888888888888889999999999999999999999999999999999999999999999999999999999999999999999999999999999999999999999999999111111111111111111111111111111111111111111111111111111111111111111111111111111111111111111111111111111111111111111111111111111111111111111111111111111111111111111111111111111111111111111111111111111111111111111111111111111111111111111111111111111111111111111111111111111111111111111111111111111111111111111111111111111111111111111111111111111111111111111111111111111111111111111111111111111111111111111111111111111111111111111111111111111111111111111111111111111111111111111111111111111111111111111111111111111111111111111111111111111111111111111111111111111111111111111111111111111111111111111111111111111111111111111111111111111111111111111111111111111111111111111111111111111111111111111111111111111111111111111111111111111111111111111111111111111111111111111111111111111111111111111111111111111111111111111111111111111111111111111111111111111111111111111111111111111111111111111111111111111111111111111111111111111111111111111111111111111111111111111111111111111111111111111111111111111111111111122222222222222222222222222222222222222222222222222222222222222222222222222222222222222222222222222222222222222222222222222222222222222222222222222222222222222
                          012345678901234567890123456789012345678901234567890123456789012345678901234567890123456789000000000011111111112222222222333333333344444444445555555555666666666677777777778888888888999999999900000000001111111111222222222233333333334444444444555555555566666666667777777777888888888899999999990000000000111111111122222222223333333333444444444455555555556666666666777777777788888888889999999999000000000011111111112222222222333333333344444444445555555555666666666677777777778888888888999999999900000000001111111111222222222233333333334444444444555555555566666666667777777777888888888899999999990000000000111111111122222222223333333333444444444455555555556666666666777777777788888888889999999999000000000011111111112222222222333333333344444444445555555555666666666677777777778888888888999999999900000000001111111111222222222233333333334444444444555555555566666666667777777777888888888899999999990000000000111111111122222222223333333333444444444455555555556666666666777777777788888888889999999999000000000000000000000000000000000000000000000000000000000000000000000000000000000000000000000000000011111111111111111111111111111111111111111111111111111111111111111111111111111111111111111111111111112222222222222222222222222222222222222222222222222222222222222222222222222222222222222222222222222222333333333333333333333333333333333333333333333333333333333333333333333333333333333333333333333333333344444444444444444444444444444444444444444444444444444444444444444444444444444444444444444444444444445555555555555555555555555555555555555555555555555555555555555555555555555555555555555555555555555555666666666666666666666666666666666666666666666666666666666666666666666666666666666666666666666666666677777777777777777777777777777777777777777777777777777777777777777777777777777777777777777777777777778888888888888888888888888888888888888888888888888888888888888888888888888888888888888888888888888888999999999999999999999999999999999999999999999999999999999999999999999999999999999999999999999999999900000000000000000000000000000000000000000000000000000000000000000000000000000000000000000000000000001111111111111111111111111111111111111111111111111111111111
                                                                                                                    012345678901234567890123456789012345678901234567890123456789012345678901234567890123456789012345678901234567890123456789012345678901234567890123456789012345678901234567890123456789012345678901234567890123456789012345678901234567890123456789012345678901234567890123456789012345678901234567890123456789012345678901234567890123456789012345678901234567890123456789012345678901234567890123456789012345678901234567890123456789012345678901234567890123456789012345678901234567890123456789012345678901234567890123456789012345678901234567890123456789012345678901234567890123456789012345678901234567890123456789012345678901234567890123456789012345678901234567890123456789012345678901234567890123456789012345678901234567890123456789012345678901234567890123456789012345678901234567890123456789012345678901234567890123456789012345678901234567890123456789012345678901234567890123456789012345678901234567890123456789000000000011111111112222222222333333333344444444445555555555666666666677777777778888888888999999999900000000001111111111222222222233333333334444444444555555555566666666667777777777888888888899999999990000000000111111111122222222223333333333444444444455555555556666666666777777777788888888889999999999000000000011111111112222222222333333333344444444445555555555666666666677777777778888888888999999999900000000001111111111222222222233333333334444444444555555555566666666667777777777888888888899999999990000000000111111111122222222223333333333444444444455555555556666666666777777777788888888889999999999000000000011111111112222222222333333333344444444445555555555666666666677777777778888888888999999999900000000001111111111222222222233333333334444444444555555555566666666667777777777888888888899999999990000000000111111111122222222223333333333444444444455555555556666666666777777777788888888889999999999000000000011111111112222222222333333333344444444445555555555666666666677777777778888888888999999999900000000001111111111222222222233333333334444444444555555555566666666667777777777888888888899999999990000000000111111111122222222223333333333444444444455555555
                                                                                                                                                                                                                                                                                                                                                                                                                                                                                                                                                                                                                                                                                                                                                                                                                                                                                                                                                                                                                                                        012345678901234567890123456789012345678901234567890123456789012345678901234567890123456789012345678901234567890123456789012345678901234567890123456789012345678901234567890123456789012345678901234567890123456789012345678901234567890123456789012345678901234567890123456789012345678901234567890123456789012345678901234567890123456789012345678901234567890123456789012345678901234567890123456789012345678901234567890123456789012345678901234567890123456789012345678901234567890123456789012345678901234567890123456789012345678901234567890123456789012345678901234567890123456789012345678901234567890123456789012345678901234567890123456789012345678901234567890123456789012345678901234567890123456789012345678901234567890123456789012345678901234567890123456789012345678901234567890123456789012345678901234567890123456789012345678901234567890123456789012345678901234567890123456789012345678901234567890123456789012345678901234567890123456789012345678901234567890123456789012345678901234567890123456789012345678901234567890123456789012345678901234567890123456789012345678901234567890123456789012345678901234567890123456789012345678901234567890123456789012345678901234567]

Maronea_constans ---------------------------------------AACAGCCAAATTTGAAATCTGGC-TCTTCCAGGGCCCGAGTTGTAATTTGTAGAGGAT-GCTCCGGGCGCGACACCGGTCTAAGTTCCTTGGAACAGGACGTCATGGAGGGTGAGAATCCCGTACGTGACCGGCTGTCAAGCCCGTGTGGGGCTCCTTCGACGAGTCGAGTTGTTTGGGAATGCAGCTCTAAATGGGTGGTAAATTTCATCTAAAGCTAAACATGGGCTGGAGACCGATAGCGCACAAGTAGAGTGATCGAAAGATGAAAAGCACTTTGGAAAGAGAGTTAAAAAGTACGTGAAATTGTTGAAAGGGAAGCGCTGGCAACCAGACTTGCCTCCAAGCGATCAGCTGTTATTCTTAACGGTGTACTCACCTGGAGGCAGGCCAGCATCGGTCTCGACGGCTGGACAACCCCCCCGGGAACGTAGCTTCTTTCGGGGAGTGTTACAGCCTGGGGGGACATGCAGCCCGCCGGGACCGAGGATCGCGCTTCGGCTTGGATGCTGGCGTAATGGTTGTCAGCGGCCCGTCTTGAAACACGGACCAAGGAGTCTACTACCGGTGCAAGTGTTTGGGTGTCAAACCCACACGCGGAATGAAAGTGAACGGAGGTGGGAACCCGT---CAGGGCGCACCATCGACCGATCCTGATGTCTTCGGATGGATTTGAGTAAGAGCACCGTTAGTGGGACCCGAAAGATGGTGAACTATGCCTGAATAGGGTGAAGCCAGAGGAAACTCTGGTGGAGGCTCGCAGCGGTTCTGACGTGCAAATCGATCGTCAAATTTGGGCATAGGGGCGAAAGACTAATCGAACCATTTGGAAG-AATGAATAGCGAAAGCTAACTATATGAT---------AGTAGTATAGTATCGACTATGTCGAATAAAATTCTGGATAGAGTAATGATAATGACATTTTCTGTTCATAAGTCTTGACCAAATCACGTGCCAGCAGTCGCGGCAATACGTGGAAGACTAGTGTTATTCATCTTAAGTAGGTTTAAAGGGTACCTAGACAGTAAATCTAGCCCT--------AAAGGGTACG-GATATGCTAGAGTTTTATGAGAGAGGG-----GTAGTACTGACGGAGTAGAGATGAAATTTGTTGATACCGACATAAGAAACAGGTATAGGCGAAAGCAACCCTTTATGTAAAAACTGACGT--------------------------------------------------------------------------------------------------------------------------------------------------------------------------------------------------------------------------------------------------------------------------------------------------------------------------------------------------------------------------------------------------------------------------------------------------------------------------------------------------------------------------------------------------------------------------------------------------------------------------------------------------------------------------------------------------------------------------------------------------------------------------------------------------------------------------------------------------------------------------------------------------------------------------------------------------------------------
Fuscidea_mollis CCAACAGGGATTGCCTCAGTAACGGCGAGTGAAGCGGCAGCAGCTCAAATTTGAAATCTGGCTCCTTTTGGGGCTCGAGTTGTAATTTGTAGAGGAT-GTTCCGGGTGCGGTGCCGGTCTAAGTTCCTTGGAACAGGACGTCATGGAGGGTGAGAATCCCGTATGTGACTGGCGGCCAAGCCCATGTGGAGCTCCTTCGACGAGTCGAGTTGTTTGGGAATGCAGCTCTAAATGGGTGGTAAATTTCATCTAAAGCTAAACATTGGCCGGAGACCGATAGCGCACAAGTAGAGTGATCGAAAGATGAAAAGCACTTTGAAAAGAGAGTTAAAAAGTACGTGAAATTGTTGAAAGGGAAGCGCTGGCAACTAGACTTGCTTCCAGGGGATCAGCCGTTATTTTTAACGGTGTACTCCCCTGGAGACAGGCCAGCATCGGTCCGGGTGGCTGGACAAATCCTCCTGGAATGTATCTCCCTCAGGGGAGTGTTATAGCTGGGAGGGTCATGCAGCCCACCGGGACCGAGGATCGCGCTTCGGCTTGGATGCTGGCGTAATGGTTGTCAGCGGCCCGTCTTGAAACACGGACCAAGGAGTGTAACATTTATGCGAGTGTTTGGGCGTCAAACCCACACGCGGAATGAAAGTGAACGGAGGTGGGAGCCCTT---CCGGGTGCACCATCGACCGATCCAGATGTCTTCGGATGGATTTGAGTAAGAGCATAACTGTTGCGACCCGAAAGATGGTGAACTATGCCTGAATAGGGTGAAGCCAGAGGAAACTCTGGTGGAGGCTCGCAGCGGTTCTGACGTGCAAATCGATCGTCAAATTTGGGCATAG--------GACTAATCGAACCATTTGGAAG-AATGTATAGCGAAAGCTAACTGTATTAACT---AATAGTTAGTATAGTATCGATTATGTCGACTAAAATTCTGGGTAGAGTAATGATAATGACATTTTCTGCTCATAAGTCTTGACCAAATCACGTGCCAGCAGTCGCGGCAATACGTGGAAGACTAGTGTTATTCATCTTAAATAGGTTTAAA-GGTACCTAGACAGTAGATCTAGCCCC--------AAAGGGTACG-GATATACTAGAGTTTGATGAGAGGGGG-----GCAGTACTGGCGGAGTAGAGATGAAATTTTTTGATACCGATATAAGAGACAGGTATAGGCGAAAGCAACCCTTTATGTAAAAACTGACGTTGAAGGACGAAGGCCCTGGTTACCAACAGGATTAGATACCCCAGCAGTCTGGGCAGACAATGATGAATGTCATAGATTAGA-TTATA-----TTTATTCTATAAATGAAAGTGTAAGCATTCCACCTCAAGAGTAATTTGGCAACATTGAAACTGAAATCATTAGACCGTTTCTGAAACCAGTAGTGAAGTATGTTGTTTAATCGGATGTTCCACGAAAAACCTTGCCACAATTTGAATATTTTTATTT----TAATAATTATACAAGTGTTGCATGGCTGTCTTCAGTTAATGTCGTGAGATTTTGGTTAGTTCCATTAAATTAACGTAAACCCTTACTTTA---TTTATTTATAAAGTAGTTCACCGCTATATTGGATATGATAACC-AGGGTTAAGACAAGTCCT--------------------------------------------------------------------------------------------------------------------------------------------------------------------------------------------------------------------------------------------------------------------------------------------------------------------------------------------------------------------------------------------------------------------------------------------------------------------------------------------------------------------------------------------
Meridianelia_maccarthyana -------------------------------------------------------------------------------------------------------------------------------------------------------------------------------------------------------------------------------------------------------------------------------------------------------------------------------------------------------------------------------------------------------------------------------------------------------------------------------------------------------------------------------------------------------------------------------------------------------------------------------------------------------------------------------------------------------------------------------------------------------------------------------------------------------------------------------------------------------------------------------------------------TTGGAGG-AATGTATTGTATAGCA-----------------ATTATATTGTACAATATCGACTATGTCGTGTGTAGTTCTAGGTAGAGTTATGATTATGACATTTTCTATCTATGTGTCTTGACCAAATCACGTGCCAGCAGTCGCGGTAATACGTGGAAGACTAGTGTTATTCATCTTTAATAGGTTTAAAGGGTACCTAGACGGTATATTCAGCCCAGTTTATATAAAGGGTACT-GATAAACTAGAGTTTAATGGGAGGGGG-----GTGGTACTGGTGGTGTAGAGATGAAATTCTGTCATACCA--TCATG-AACAGGCGACGGCGAAAGCAACCCCTTATGTAATAACTGACGTTGAAGGACGAAGGCTCGTA-CACAAACAGGATTAGTTACCCTAGTAGTCTAAGCAGACAATGATGAATGTCATAGATTAGA----TA-----TTTCTTCTATAAATGAAAGTGTAAGCATTCCACCTCAAGAGTAATTTGGCAACATAGGAACTGAAATCATTAGACCGTTTCTGAAACCAGTAGTGAAGTATGTTGTTTAATTTGATAATACGCAAAAAACCTTACCACAATTTGAAT-----------------------TACAAGCGTTGCACGGCTGTCTTTAGTTAATGTCGTGAGATTTTGGTTAACTCCATTAAATTAACGTAAACCCTTACTTTA---TTTATTTATAAAGTAGTTCGCCGCTATATTGGTTAAGATAGAA-GGGACTAAGACAAGTCAACATGACCTTTACATTGTGG-------------------------------------------------------------------------------------------------------------------------------------------------------------------------------------------------------------------------------------------------------------------------------------------------------------------------------------------------------------------------------------------------------------------------------------------------------------------------------------------------------------------------
Ophioparma_handelii --------------------------------------------------------------------------------------------------------------------------------------------------------------------------------------------------------------------------------------------------------------------------------------------------------------------------------------------------------------------------------------------------------------------------------------------------------------------------------------------------------------------------------------------------------------------------------------------------------------------------------------------------------------------------------------------------------------------------------------------------------------------------------------------------------------------------------------------------------------------------------------------------------------------------------------------------------------------------------------------------------------------------------------------------------------------------------------------------------------------------------------------------------------------------------------------------------------------------------------------------------------------------------------------------------------------------------------------------------------------------------------------------------------------------------------------------------------------------------------------------------------------------------------------------------------------------------------------------------------------------------------------------------------------------------------------------------------------CATTAACGAGATGAGGGTCT---TCCGGGCCCGAACCTCCCACCC-GTGTGTACCCTACCTG-TGTTGCTTTGGCGGGCCTGCGGGGA--GACCCGCCGCCGGCTGCG-GTCGCCGTGTGCCCGTCAGAGTCC--CTGAGAACCCTG--TCTACCGGTGATGTCTGAGCACTAT--TCAATAGT------------TAAAACTTTCAACAACGGATCTCTTGGTTCTGGCATCGATGAAGAACGCAGCGAAATGCGATAAGTAATGTGAATTGCAGAATTCAGTGAATCATCGAATCTTTGAACGCACATTGCGCCCTTTGGTATTCCGAAGGGCATGCCTGTTCGAGCGTCATGACG-CCCCTCAAGCTCCGCTTGGTATT-GGGCTTCGTCCCCC-CGGGACGTGCCTCAAAAGTAGCGGCGGCGCGGCCTGACTC-CAAGCGTAGTAGTGACT-GTTTTCGCTTCGGGAG-CCTTCAGGCCGGGCCGGCCGAACATGCA---
Ophioparma_lappoica -------------------------------------------------------------------------------------------------------------------------------------------------------------------------------------------------------------------------------------------------------------------------------------------------------------------------------------------------------------------------------------------------------------------------------------------------------------------------------------------------------------------------------------------------------------------------------------------------------------------------------------------------------------------------------------------------------------------------------------------------------------------------------------------------------------------------------------------------------------------------------------------------TTGGAGG-AATGTATAGCGAAAGCTAATTGTATTAACC---AACAGTTGATGCAATATCGACTATGTCGACTAAAATTCTAGGTAGAGTAATGATAATGACATTTTTTACCTATAGGTCTTGACCAAATCACGTGCCAGCAGTCGCGGTAATTCGTGGAAGACTAGTGTTATTCATCTTTAATAGGTTTAAAGGGTACCTAGACGGTATATCTAGCCCAA-------AAAGGGTACT-GGTAAACTAGAGTTTAATGTGAGGGGG-----GGAGTACTAATGGAGTAGAGATGAAATTCTGTCATACCA--AGAGGTAACAGGTATCGGCGAAAGCAACCCTTTATGCAAAAACTGACGTTGAGGGACGAAGGCCTCGGTCACAAACAGGATTAGATACCCTAGTAGTCTGGGCAGACAACGCTGAATGCCATAGATTAGA-TTGTA-----TTTCTTCTATAAATGAAAGTGTAAGCATTCCACCTCAAGAGTAATTTGGCGACATAGAAACTGAAATCATTAGACCGTTTCTGAAACCAGTAGTGAAGTATGTTGTTTAATTTGTTGGCCCTCAAAAAACCTTACCACAATTTGAATATTTTTATATTTC-TTATAATTATACAGGAGTTGCACGGCTGTCTTCAGTTAATGTCGTGAGAATTTGGTTAGTTCCAAAAAATTAACGTAAACCCTTACTTTA-TTTTTTTTTATAAAGTTGTTCACCGCTATATTGGATATGATAAAA--GGA---------------------------------CATTAAAGAGAT-AGGGTCT---TCCGGGCCCGAACCTCCCACCCTTTGTGTACCTTACCTC-TGTTGCTTTGGCGGG-CCTGCGGGGA-CGCCCACCGCCGGCTCCG-GCTGGAGTGTGCCCGTCGAAGTCC--TTAAAAAATCCA-GTTTATTAGTGATGTCTGAGCACTAT--TCAATAGTT-----------AAAAACTTTCAACAACGGATCTCTTGGTTCTGGCATCGATGAAGAACGCAGCGAAATGCGATAAGTAATGTGAATTGCAGAATTCAGTGAATCATCGAATCTTTGAACGCACATTGCGCCCCTTGGTATTCCGAGGGGCATGCCCGTTCGAGCGTCATTACA-CCCCTCAAGCTCCGCTTGGTACT-GGGCTTCGTCTCCC-CGGGACGTGCCTCAAAGTTAGTGGCGGTGCGGCCTGACTC-CAAGCGTAGTAACTAC--CCATTCGCTTCGGGAG-TTTTCAGGTCGGACCTGCCAGACAACCC--A
Ophioparma_ventosa_1 ----------------CAGTAACGGCGAGTGAAGCGGCAGCAGCTCAAATTTGAAATCTGGT-CCCTCCGGGGCCCGAGTTGTAGTTTGTAGAGGAT-GCTTCGGGTGCGGTGCCGGTCTAAGTTCCTTGGAACAGGACGTCATAGAGGGTGAGAATCCCGTATGTGACTGGCGACCAAGCCTATGTGAAGCTCCTTCGACGAGTCGAGTTGTTTGGGAATGCAGCTCTAAATGGGTGGTAAATTTCATCTAAAGCTAAATACCGGCCAGAGACCGATAGCGCACAAGTAGAGTGATCGAAAGATGAAAAGCACTTTGGAAAGAGAGTTAAAAAGTACGTGAAATTGTTGAAAGGGAAGCGCTTGCGACCAGACTTGCCCGCGGGTGATCAGCCGTTATTTTTACCGGTGCACTCGCCCGTGGCCAGGCCAGCATCGGTTCGGGCGGTTGGATAAAGGCCCGGGGAATGTAGCTCCCTCCGGGGAGTGTTATAGCCCGGGGTGCAATGCGGCCAGCCTGGACCGAGGACCGCGCTCCGGCTAGGATGCTGGCGTAATGGTTG---------------------------------------------------------------------------------------------------------------------------------------------------------------------------------------------------------------------------------------------------------------------------------------------------------------TTGGAGG-AATGTATAGCGAAAGCTAATTGTATTAACC---AACAGTTGATGCAATATCGACTATGTCGACTAAAATTCTAGGTAGAGTAATGATAATGACATTTTTTACCTATAGGTCTTGACCAAATCACGTGCCAGCAGTCGCGGTAATACGTGGAAGACTAGTGTTATTCATATTTAATAGGTTTAAAGGGTACCTAGACGGTATATCTAGCCCAA-------AAAGGGTACT-GGTAAACTAGAGTTTAATGTGAGGGGG-----GGAGTACTAATGGAGTAGAGATGAAATTCTGTCATACCA--AGAGGTAACAGGTATCGGCGAAAGCAACCCTTTATGCAAAAACTGACGTTGAGGGACGAAGGCCTCGGTCACAAACAGGATTAGATACCCTAGTAGTCTGGGCAGACAACGCTGAATGCCATAGATTAGA-TTGTA-----TTTCTTCTATAAATGAAAGTGTAAGCATTCCACCTCAAGAGTAATTTGGCGACATTGAAACTGAAATCATTAGACCGTTTCTGAAACCAGTAGTGAAGTATGTTGTTTAATTTGTTGGCCCTCAAAAAACCTTACCACAATTTGAATATTTTTATATTTC-TTATAATTATACAGGAGTTGCACGGCTGTCTTCAGTTAATGTCGTGAGAATTTGGTTAGTTCCAAAAAATTAACGTAAACCCTTACTTTA-TTTTTTTTTATAAAGTTGTTCACCGCTATATTGGATATGATAAAA-GGGACTAAGACAAGTCATCATGGCCTAAATATTGTGGCATTAACGAGCG-AGGGTC----TTCAGGCCCGAACCTCCCACCCTCTGCGTACCTTACCGT-TGTTGCTTTGGCGGGCCCGTGGGGAT-CCCCCCCCGCTGGCTCCG-GCTCGCGAGCGCCCGCCGGAGTCC--CCCAAACTCTTTAATTATCCCGGGATGTCTGAGCACTAT--CTAATAGTTT----------TAAAACTTTCAACAACGGATCTCTTGGTTCTGGCATCGATGAAGAACGCAGCGAAATGCGATAAGTAATGTGAATTGCAGAATCCAGTGAATCATCGAATCTTTGAACGCACATTGCGCCCCTTGGTATTCCGAGGGGCATGCCTGTTCGAGCGTCATTACA-CCCCTCAAGCGCTGCTTGGTTTTTGGGCTT-CGTCCCC-CGGGACGGGCCTCAAAGTTAGTGGCGGTGCGGCCTGACTC-CAAGCGTAGTAACTGC--CCATTCGCTTCGGGAG-CCTTCAGGTCGGGCCTGCCAGACAACCC--G
Ophioparma_ventosa_2 CCAACAGGGATTGCCCCAGTAACGGCGAGTGAAGCGGCAGCAGCTCAAATTTGAAATCTGGT-CCCTCCGGGGCCCGAGTTGTAGTTTGTAGAGGAT-GCTTCGGGTGCGGTGCCGGTCTAAGTTCCTTGGAACAGGACGTCATAGAGGGTGAGAATCCCGTATGTGACTGGCGACCAAGCCTATGTGAAGCTCCTTCGACGAGTCGAGTTGTTTGGGAATGCAGCTCTAAATGGGTGGTAAATTTCATCTAAAGCTAAATACCGGCCAGAGACCGATAGCGCACAAGTAGAGTGATCGAAAGATGAAAAGCACTTTGGAAAGAGAGTTAAAAAGTACGTGAAATTGTTGAAAGGGAAGCGCTTGCGACCAGACTTGCCCGCGGGTGATCAGCCGTTATTTTTACCGGTGCACTCGCCCGTGGCCAGGCCAGCATCGGTTCGGGCGGTTGGATAAAGGCCCGGGGAATGTAGCTCCCTCCGGGGAGTGTTATAGCCCGGGGTGCAATGCGGCCAGCCTGGACCGAGGACCGCGCTCCGGCTAGGATGCTGGCGTAATGGTTGCAAGCGACCCGTCTTGAAACACGGACCAAGGAGTCTAACATCTATGCGAGTGTTTGGGTGTCAAACCCATGCGCGCAATGAAAGTGAACGGAGGTGGGAACCTTT---CAGGGCGCACCATCGACCGATCCTGATGTCTTCGGATGGATTTGAGTAAGAGCATAGCCGTTGGGACCCGAAAGATGGTGAACTATGCGTGGATAGGGTGAAGCCAGAGGAAACTCTGGTGGAGGCTCGCAGCGGTTCTGACGTGCAAATCGATCGTCAAATCTGCGTATAG--------GACTAATCGAACCATTTGGAGG-AATGTATAGCGAAAGCTAATTGTATTAACC---AACAGTTGATGCAATATCGACTATGTCGACTAAAATTCTAGGTAGAGTAATGATAATGACATTTTTTACCTATAGGTCTTGACCAAATCACGTGCCAGCAGTCGCGGTAATACGTGGAAGACTAGTGTTATTCATATTTAATAGGTTTAAAGGGTACCTAGACGGTATATCTAGCCCAA-------AAAGGGTACT-GGTAAACTAGAGTTTAATGTGAGGGGG-----GGAGTACTAATGGAGTAGAGATGAAATTCTGTCATACCA--AGAGGTAACAGGTATCGGCGAAAGCAACCCTTTATGCAAAAACTGACGTTGAGGGACGAAGGCCTCGGTCACAAACAGGATTAGATACCCTAGTAGTCTGGGCAGACAACGCTGAATGCCATAGATTAGA-TTGTA-----TTTCTTCTATAAATGAAAGTGTAAGCATTCCACCTCAAGAGTAATTTGGCGACATTGAAACTGAAATCATTAGACCGTTTCTGAAACCAGTAGTGAAGTATGTTGTTTAATTTGTTGGCCCTCAAAAAACCTTACCACAATTTGAATATTTTTATATTTC-TTATAATTATACAGGAGTTGCACGGCTGTCTTCAGTTAATGTCGTGAGAATTTGGTTAGTTCCAAAAAATTAACGTAAACCCTTACTTTA-TTTTTTTTTATAAAGTTGTTCACCGCTATATTGGATATGATAAAA-GGGACTAAGACAAGTCATCATGGCCTAAATATTGTGG-----ACGAGCG-AGGGTC----TCCAGGCCCGAACCTCCCACCCTCTGCGTACCTTACCGT-TGTTGCTTTGGCGGGCCCGTGGGGATCCCCCCCCCGCTGGCTCCG-GCTCGCGAGCGCCCGCCGGAGTCC--CCCAAATTCTTT-ATTATCCCGGGATGTCTGAGCACTAT--CTAATAGTTT----------TAAAACTTTCAACAACGGATCTCTTGGTTCTGGCATCGATGAAGAACGCAG-GAAATGCGATAAGTAATGTGAATTGCAGAATCCAGTGAATCATCGAATCTTTGAACGCACATTGCGCCCCTTGGTATTCCGAGGGGCATGCCTGTTCGAGCGTCATTACA-CCCCTCAAGCGCTGCTTGGTTTTTGGGCTT-CGTCCCC-CGGGACGGGCCTCAAAGTT-GTGGCGGTGCGGCCTGACTC-CAAGCGTAGTAACTGC--CCATTCGCTTCGGGAG-CC-TCAGGTCGGGCCTGCCAGACAACCC--G
Boreoplaca_ultrafrigida CCAACAGGGATTGCCCCAGTAACGGCGAGTGAAGCGGCAACAGCTCAAATTTGAAATCTGGC-CCCTCCGGGACCCGAGTTGTAATTTGTAGAGGAT-GCTTCGGGCGCGGCGCCGGTCTAAGTTCCTTGGAACAGGACGTCACAGAGGGTGAGAACCCCGTACGTGACCGGCGGCCGAGCCCGTGTGAAGCTCCTTCGGCGAGTCGAGTTGCTTGGGAATGCAGCTCCAAATGGGTGGTAAATTTCATCTAAAGCTAAATACCGGCCGGAGACCGATAGCGCACAAGTAGAGTGATCGAAAGATGAAAAGCACTTTGGAAAGAGAGTCAAACAGTACGTGAAATTGTTGAAAGGGAAGCGCTTGCGACCAGACTTGCCCGCGGGTGATCAGCCGTTATTGGTAGCGGTGCACTCGCCCGCGGACAGGCCAGCGTCGGCCCGGGCGGTCGGACAAAGGCCCCGGGAATGTAGCTCCCCCCGGGGAGTGTTATAGCCCGGGGCGCAATGCGGCCGGCCCGGACCGAGGACCGCGCTTCGGCTAGGACGCTGGCGTAATGGCCGTAAGCGACCCGTCTTGAAACACGGACCAAGGAGTCTAACGTCCCTGCGAGTGTTTGGGTGTCAAACCCACGCGCGGAATGAAAGTGAACGGAGGTGGGAGCCCTC---CGGGGCGCACCATCGACCGATCCTGATGTCTTCGGATGGATTTGAGTAAGAGCATGGCCGTTGGGACCCGAAAGATGGTGAACTATGCCTGGATAGGGTGAAGCCAGAGGAAACTCTGGTGGAGGCTCGCAGCGGTTCTGACGTGCAAATCGATCGTCAAATCTGGGTATAG--------GACTAATCGAACCA-TTGGAGG-AATGTATAGCGAAAGCTAATTGTATTAACT---AATAGTTAATGCAATATCGATTATCTCGACTAAAATTCTAGGTAGAGTAATGATAATGACATTTTTTACCTATAGGTCTTGACCAAATCACGTGCCAGCAGTCGCGGCAATACGTGGAAGACTAGTGTTATTCATCTTTAATTGGTTTAAAGGGTACCTAGACGGTATATCTAGCCCAA-------AAAGGGTACT-GATAAACTAGAGTTTAATGTGAGGGGG-----GGAGTACTAATGGAGTAGAGATGAAATTCTGTCATACCA--AGAGGTAACAGGTATCGGCGAAAGCAACCCTTTATGCAAAAACTGACGTTGAAGGACGAAGGCTCGGGTCACAAACAGGATTAGATACCCCAGTAGTCTGGGCAGACAACGCTGAATGCCATAGATTAGA-TTATA-----TTTCTTCTATAAATGAAAGTGTAAGCATTCCACCTCAAGAGTAATTTGGCCACATTGAAACTGAAATCATTAGACCGTATCTGAAACCAGTAGTGAAGTATGTTGTTTAATTTGTTAGCCCTCAAAAAACCTTACCACAATTTGAATATTTTTATATTTCTTTATAATTATACAAGAGTTGCATGGCTGTCTTCAGTTAATGTCGTGAGAATTTGGTTAGTTCCATAAAATTAACGTAAACCCTTACTTTATTTTTTTTTTATAAAGTTGTTCACCGCTATATTGGATATGATAAAA-GGGACTAAGACAAGTCATCATGGCCTTAATATTGTGGCATTACCGAGAC-AGGGTCT---CTCAGGCCCCAACCTCCCACCCTTTGTGAACGATACCTT-CGTTGCTTTGGCGGGCCCGCTGGGCA-GAACCACCGTTGGCCCCG-GCTGACGAGTGCCCGCCGGAGTCC--CCCGAGACCCTG-TTTTACCGGTGGCGTCTGAGTGCTAT--TCCATAGCTTAAACAA----AAAAACTTTCAACAACGGATCTCTTGGTTCCGGCATCGATGAAGAACGCAGCGAAATGCGATAAGTAATGTGAATTGCAGAAATCAGTGAATCATCGAATCTTTGAACGCACATTGCGCCCCTCGGTATTCCGAAGGGCATGCCTGTCCGAGCGTCATTACA-CCCCTCAAGCACTGCTTGACGCT-GGGCCT-CGTCCCG-CGGGACGTGCCTGAAAGTGAGTGGCGGTGCGGCCTGACTC-CAAGCGCAGTAACTACATGCATTCGCTTCGGGAG-CCTCCAGGACGGGCCGGCCGGACAACCT---
Umbilicaria_africana -------------------------------------------------ATTTGAATCTGGC-CGTTCGGCGGTCCGAGTTGTAATTTGTAGAGGATGGCTTCGGGTGCGGCGCCGGTCTAAGTTCCTTGGAACAGGACGTCATAGAGGGTGAGAATCCCGTACGTGACCGGCGACCTGGCCTGTGTGAAGCTCCTTCAACGAGTCGAGTTGTTTGGGAATGCAGCTCTAAGCGGGTGGTAAATTTCATCTAAAGCTAAATACCGGCCAGAGACCGATAGCGCACAAGTAGAGTGATCGAAAGATGAAAAGCACTTTGGAAAGAGAGTTAAAAAGTACGTGAAATTGTTGAAAGGGAAGCGCTTGCGACCAGACTTGCTCCCGGGCGATCAGCCGTCCTTCTGGGCGGTGCACTCGCCCGTGATCAGGCCAGCATCGGTTCGGGCGGCCGGACAAAGGCCCCGGGAATGTGGCTCCCCTCGGGGAGTGTTATAGCCTGGGGCGCAATGCGGCCCGCCGGGACCGAGGACCGCGCTTCGGC--GGATGCTGGCGTAATGGTCGTAAGCGACCCGTCTTGAAACACGGACCAAGGAGTCTAACATCTGTGCGAGTGTTTGGGTGTCAAACCCATGCGCGGAATGAAAGTGAACGGAGGTGGGAACCCTT---CAGGGTGCACCATCGACCGATCCTGATGTCTTCGGATGGATTTGAGTAAGAGCATAGCTGTTGGGACCCGAAAGATGGTGAACTATGCCTGAATAGGGTGAAGCCAGAGGAAACTCTGGTGGAGGCTCGCAGCGGTTCTGACGTGCAAATCGATCGTCAAATTTGGGTATAGGGGCGAAAGACTAATCGAACCATTTGGAGG-AATGTATAGCGAAAGCTAATTGTATTAGCAGGCAATGGTTAATACAATATCGACTATGTCGACTAAAGTTCTAGGTAGAGTAATGATAATGACATTTTCTACCTATGTGTCTTGACCAAGTCACGTGCCAGCAGTCGCGGTAATACGTGGAAGACAAGTGTTATTCATCTTTAATAGGTTTAAAGGGTACCCAGACGGCATATTTAGCCTTA-------AAAAGGTACTAAATAAACTAGAGTTTAATGTGAGGGGG-----GGGGTACTAATGGTGTAGAGATGAAATTCTGTCATACCT--GGAGGAGACTGGTAGCGGCGAAAGCAACCCTTTATGCAAAAACTGACGTTGAAGGACGAAGGCTAGTGTCACCAAAAGGATTAGCTACCCCAGCAGTACTAGCAGACAACGCTGAATGCCATAGATTAGA-TTATA-----TTTCTTCTATAAATGAAAGTGTAAGCATTCCACCTCAAGAGTAATTTGGCAACATTGGAACTGAAATCATTAGACCGTTTCTGAAACCAGTAGTGAAGTATGTTGTATAACTAGTCGGTCCGCTAAAAACCTTACCACAATTTGAATATT-----------TTATAACTATACAAGCGTTGCACGGCTGTCTTCAGTTAATGTCGTGAGATTCTGGTTAGTTCCATTAAATTAACGTAAACCCTTACTTTA---TTTTTATATAAAGTAGTTCACCGCTATATTGGATATGATAGAA-GGGACTAAGGCAAGTCATCATGGCCTGAATATTGT--CATTACCGAGAT-AGGGTCC---TCCGGGCCCGAACCTCCAACCCTTTGCGTACCTTACCTT-CGTTGCTTTGGCGGGCCCGCTGGGGA-AACCCACCGCCGGTGCCGAGCCGGTGAGCGCCCGCCGGAGGCC--CTCAAAACTCCG--CCTGTCAGTGCCGTCTGAGTACCAT--ACAATCGTT-----------AAAAACTTTCAACAACGGATCTCTTGGTTCTGGCATCGATGAAGAACGCAGCGAAATGCGATAAGTAATGTGAATTGCAGAATTCAGTGAATCATCGAATCTTTGAACGCACATTGCGCCCCCTGGTATTCCGGGGGGCATGCCTGTTCGAGCGTCATTACA-CCTCTCAAGCCCTGCTTGGTCTT-GGGCCGTCGTCCCC-CCGGACGGGCCCGAAAGTTAGTGGCGGTGCAGCCTGACTT-CAAGCGTAGTACCTTAA-AAACCCGCTTCGGAAG-CCTCCAGGCTGGGCCGGCCAGACAACCCCA-
Umbilicaria_aprina CCAACAGGGATTGCCTCAGTAACGGCGAGTGAAGCGGCAACAGCTCAAATTTGAAATCTGGC-CGTTCGGCGGTCCGAGTTGTAATTTGCAGAGGAT-GCTTCGGGTGCGGCGCCGGTCTAAGTTCCTTGGAACAGGACGTCATAGAGGGTGAGAATCCCGTATGTGACCGGCGACCTGGCCCGTGTGAAGCTCCTTCAACGAGTCGAGTTGTTTGGGAATGCAGCTCTAAGCGGGTGGTAAATTTCATCTAAAGCTAAATACCGGCCAGAGACCGATAGCGCACAAGTAGAGTGATCGAAAGATGAAAAGCACTTTGGAAAGAGAGTTAAAAAGTACGTGAAATTGTTGAAAGGGAAGCGCTTGCGACCAGACTTGCTCACAGGCGATCAGCCGTCCTTCTGGGCGGTGCACTCGCCTGTGATCAGGCCAGCATCGGTTCGGGCGGCCGGATAAAGGCCCCGGGAATGTGGCTCCCCTCGGGGAGTGTTATAGCCCGGGGTGCAATGCGGCCCGCCGGGACCGAGGACCGCGCTTCGGC--GGATGCTGGCGTAATGGTCGTAAGCGACCCGTCTTGAAACACGGACCAAGGAGTCTAACATCTGTGCGAGTGTTTGGGTGTCAAACCCATGCGCGGAATGAAAGTGAACGGAGGTGGGAACCCTT---CAGGGTGCACCATCGACCGATCCTGATGTCTTCGGATGGATTTGAGTAAGAGCATAGCTGTTGGGACCCGAAAGATGGTGAACTATGCCTGAATAGGGTGAAGCCAGAGGAAACTCTGGTGGAGGCTCGCAGCGGTTCTGACGTGCAAATCGATCGTCAAATTTGGGTATAGGGGCGAAAGACTAATCGAACCATTTGGAGG--ATGTATAGCGAAAGCTAATTGTATTAGCAGGCAACGGTTAATACAATATCGACTATGTCGACTAAAGTTCTAGGTAGAGTAATGATAATGACATTTTCTACCTATGTGTCTTGACCAAGTCACGTGCCAGCAGTCGCGGTAATACGTGGAAGACAAGTGTTATTCATCTTTAATAGGTTTAAAGGGTACCCAGACGGCATATTTAGCCTTA-------AAAAGGTACTAAATAAACTAGAGTTTAATGTGAGGGGG-----GGGGTACTAAAGGTGTAGAGATGAAATTCTGTCATACCT--GGAGGAGACTGGTAGCGGCGAAAGCAACCCTTTATGCAAAAACTGACGTTGAAGGACGAAGGCTAGTGTCACCAAAAGGATTAGCTACCCCAGCAGTACTAGCAGACAACGCTGAATGCCATAGATTAGA-TTATA-----TTTCTTCTATAAATGAAAGTGCAAGCATTCCACCTCAAGAGTAATTTGGCAACATTGGAACTGAAATCATTAGACCGTTTCTGAAACCAGTAGTGGAGTATGTTGTATAACTAGTCGGTCCGCTAAAAACCTTACCACAATTTGAATATT-----------TTATAACTATACAAGCGTTGCACGGCTGTCTTCAGTTAATGTCGTGAGATTCTGGTTAGTTCCATTAAATTAACGTAAACCCTTACTTTA---TTTTTATATAAAGTAGTTCACCGCTATATTGGATATGATAGAA--GGACTAAGGCAAGTCATCATGGCCTGAATA---T--CATTACCGAGAC-AGGGTCC---TCCGGGCCCGAACCTCCAACCCTTTGCGTACCTTACCTT-TGTTGCTTTGGCGGGCCCGCTGGGGA-GACCCACCGCCGGCGCTGAGCCGGCGAGCGCCCGCCGGAGGCC--CTCAAAACTCCG--TCTGTCAGTGCCGTCTGAGTACCAT--ACAATCGT------------TAAAACTTTCAACAACGGATCTCTTGGTTCTGGCATCGATGAAGAACGCAGCGAAATGCGATAAGTAATGTGAATTGCAGAATTCAGTGAATCATCGAATCTTTGAACGCACATTGCGCCCCCTGGTATTCCGGGGGGCATGCCTGTTCGAGCGTCATTACA-CCTCTCAAGCCCAGCTTGGTATT-GGGCTGTCGTCCCC-CGGGACGGGCCTGAAAGTTAGTGGCGGTGCAGCCTGACTT-CAAGCGTAGTAACTTAA-AAACCCGCTTCGGAAG-CCTCCAGGCCGGGCCAGCCAGTTAACCC-AG
Umbilicaria_crustulosa -------------CCTCAGTAACGGCGAGTGAAGCGGCAACAGCTCAAATTTGAAATCTGGC-CGTGCTGCGGTCCGAGTTGTAATTTGAAGAGGAT-GCTTCGGGTGCGGCGCCGGTCTAAGTCCCTTGGAACAGGACGTCATAGAGGGTGAGAATCCCGTATGTGACCGGTGACCTAGCCCGTGTGAAGCTCCTTCGACGAGTCGAGTTGTTTGGGAATGCAGCTCTAAATGGGTGGTAAATTTCATCTAAAGCTAAATACCGGCCGGAGACCGATAGCGCACAAGTAGAGTGATCGAAAGATGAAAAGCACTTTGAAAAGAGAGTTAAAAAGTACGTGAAATTGTTGAAAGGGAAGCGCTTGCGACCAGACTTGCTCACGGGTGATCAGCCGTCCTTCTGGGCGGTGCACTCACCCGCGATCAGGCCAGCATCGGTCTGGGCGGCCGGATAAAGGCCCCGGGAATGTGTCTCCCCCCGGGGAGTGTTATAGCCCGGGGTGCAATGCGGCCAGCCTGGACCGAGGACCGCGCTCCGGCTAGGATGCTGGCGTAATGGTTGCAAGCGACCCGTCTTGAAACACGGACCAAGGAGTCTAACATCTATGCGAGTGTTTGGGTGTTAAACCCACGCGCGGAATGAAAGTGAACGGAGGTGGGAACCCTC---CAGGGTGCACCATCGACCGATCCTGATGTCTTCGGATGGATTTGAGTAAGAGCATAGCTGTTGGGACCCGAAAGATGGTGAACTATGCCTGAATAGGGTGAAGCCAGAGGAAACTCTGGTGGAGGCTCGCAGCGGTTCTGACGTGCAAATCGATCGTCAAATTTGGGTATAGGGGCGAAAGACTAATCGAACCAT----------------GCGAAAGCTAATTGTATTAGCTGGCAATGGTTAATACAATATCGACTATGTCGACTAAAATTCTAGGTAAAACAATGATAATGACATTTTTTATCTATGTGTCTTGACCAAATCACGTGCCAGCAGTCGCGGCAATACGTGGAAGACTAGTGTTATTCATCTTTAATAGGTTTAAAGGGTACCCAGACGGAATATTTAGCCCAA-------AAAGGGTACTAAATATACTAGAGTTTGATGTGAGAGGGAATAAATAGTACTAACGGAGGAGAGATGAAATTCGTTGATACCG--GGAGGAAACTGGCAGCGGCGAAAGCAACTCTTTATGTAATAACTGACGTTGAAGGACGAAGGCTGGTGTAACCAAAAGGACTAGTTACCCAAGCAGTACTAGCAGACAACGATGAATGCCATAGATTAGA-CGATAATGTTTTTCTTCTATAAATGAAAGTGTAAGCATTCCACCTCAAGAGTAATTTGGCAACATTGGAATTGAAATCATTAGACCGTTTCTGAAACCAGTAGTGAAGTATGTTGTATAACTAGACAACACGCAAAAAACCTTACCACAATTTGAATATT-----------TCATAATTATACAAGAGTTGCACGGCTGTCTTTAGTTAATGTCGTGAGATTATGGTTAGTTCCATTAAATTAACGTAAACCCTTACTTTA---TTTTTATATAAAGTAGTTCGCCGCTATATTGGATATGATAG----------------------------------------------------------------------CCGAACCTCCAACCCTATGTCTACCCTACCTT-TGTTGCTTTGGCGGGCCCGCTGGGGA-AACCCACCGCCGGCGTTGAGCCGGTGAGCGCCCGCCGGAGGCC--CTTGAAACTCCG--CCTGCCGGTGCTGTCTGAGTACGAT--ACAATAGT------------TAAAACTTTCAACAACGGATCTCTTGGTTCCGGCATCGATGAAGAACGCAGCGAAATGCGATAAGTAATGTGAATTGCAGAATTCAGTGAATCATCGAATCTTTGAACGCACATTGCGCCCCCTGGTACTCCGGGGGGCATGCCTGTTCGAGCGTCATTACA-CCTCTCAAGCCCCGCTTGGTGTT-GGGCCT-CGCCCCC-CGGGGCGGGCCTGAAAGTGAGTGGCGGTGCTGCCTGACTC-CAAGCGTAGTAACTTAG-AAAGCCGCTTCGGGAG-CCTTCAGGCTGGGCCGGCCAGACAACCC-AA
Umbilicaria_proboscidea -----------------------------------------------------------------------------AGTTGTAATTTGTAGAGGAT-GCTTCGGGTGCGGCGCCGGTCTAAGTTCCTTGGAACAGGACGTCATAGAGGGTGAGAGTCCCGTACGTGACCGGCGACCCAGCCCGTGTGAAGCTCCTTCGACGAGTCGAGTTGTTTGGGAATGCAGCTCTAAATGGGTGGTAAATTTCATCTAAAGCTAAATACCGGCCAGAGACCGATAGCGCACAAGTAGAGTGATCGAAAGATGAAAAGCACTTTGGAAAGAGAGTTAAACAGTACGTGAAATTGTTGAAAGGGAAGCGCTTGCGACCAGACTTGCTCCCGGGCGATCAGCCGTCCTTCTGGGCGGCGCACTCGCCCGTGATCAGGCCAGCATCGGTTCGGGCGGCCGGATAAAGGCCCCGGGAATGTGGCTCCCCTCGGGGAGTGTTATAGCCCGGGGCGCAATGCGGCCCGCCGGGACCGAGGACCGCGCTTCGGCTAGGATGCTGGCGTAATGGTCGCAAGCGACCCGTCTTGAAACACGGACCAAGGAGTCTAACATCTGTGCGAGTGTTTGGGTGTCAAACCCATGCGCGGAATGAAAGTGAACGGAGGTGGGAACCCCT---CCGGGTGCACCATCGACCGATCCTGATGTCTTCGGATGGATTTGAGTAAGAGCATAGCTGTTGGGACCCGAAAGATGGTGAACTATGCCTGAATAGGGTGAAGCCAGAGGAAACTCTGGTGGAGGCTCGCAGCGGTTCTGACGTGCAAATCGATCGTCGAATTTGGGTATAGGGGCGAAAGACTAATCGAACCA-----AGG-AATGTATAGCG-AAGCTAGTTGTATTAGCAGGCAATGGTTAATACAATATCGACTATGTCGACTAAAATTCTAGGTAGAGTAATGATAATGACATTTTTTACCTATGTGTCTTGACCAAGTCACGTGCCAGCAGTCGCGGTAATACGTGGAAGACGAGTGTTATTCATCTTTAATAGGTTTAAAGGGTACCCAGACGGTATATTTAGCCCAA-------AAAAGGTACTAAATAAACTAGAGTTTAATGTGAGGGGG--TTTATAGTACTAATGGTGTAGAGATGAAATTCTGTCATACCA--TGAGGTAACTGGCAGCGGCGAAAGCAACCCTTTATGCAAAAACTGACGTTGAAGGACGAAGGCTAGTGTCACCAAAAGGATTAGCTACCCCAGCAGTGCTAGCAGACAACGCTGAATGCCATAGATTAGA-TTATA-----TTTCTTCTATAAATGAAAGTGTAAGCATTCCACCTCAAGAGTAATTTGGCAACATTGGAATTGAAATCATTAGACCGTTTCTGAAACCAGTAGTGAAGTATGTTGTATAACTAGTCGATCCGCTAAAAACCTTACCACAATTTGAATATTT----------TTATAATTATACAAGCGTTGCACGGCTGTCTTCAGTTAATGTTGTGAGATTCTGGTTAGTTCCATTAAATTAACGTAAACCCTTACTTTA---TTTTTATATAAAGTAGTTCACCGCTATATTGGATATGATAGAA-GGGACTAAGACAAGTCATCATGGCCGTGAATA-----TTGTGCCGAGAT-AGGGTCC---TCCGGGCCCGAACCTCCAACCCTTTGCGTACCTTACCTT-TGTTGCTTTGGCGGACCCGCTGGGGA-AACCCACCGCCGGCGTTGAGCCGGTGAGCGCCCGCCGGAGGCC--CTCAAAACTCCG--TCTGCCGGTGTCGTCTGAGTACCAT--ACAATCGT------------TAAAACTTTCAACAACGGATCTCTTGGTTCTGGCATCGATGAAGAACGCAGCGAAATGCGATAAGTAATGTGAATTGCAGAATTCAGTGAATCATCGAATCTTTGAACGCACATTGCGCCCCCTGGTATTCCGGGGGGCATGCCTGTTCGAGCGTCATTACA-CCTCTCAAGCCCTGCTTGGTATT-GGGCCTTCGT-CCC-CGGGACGGGCCCGAAAGTGAGTGGCGGTGCAGCCTGACTT-CAAGCGTAGTAACTTCA-AAACCCGCTTCGGAAG-CCTTCAGGCTGGGCCCGCCAGACAACCC-AA
Umbilicaria_spodochroa ---------ATTGCCTCAGTAACGGCGAGTGAAGCGGCAACAGCTCAAATTTGAAATCTGGC-CGTGCGGCGGTCCGAGTTGTAATTTGGAGAGGAT-GCTTCGGGCGCGGCGCCGGTCTAAGTTCCTTGGAACAGGACGTCACAGAGGGTGAGAATCCCGTACGTGACCGGTGACCCAGCCCGTGTGAAGCTCCTTCGACGAGTCGAGTTGTTTGGGAATGCAGCTCTAAACGGGTGGTAAATTCCATCTAAAGCTAAATACCGGCCAGAGACCGATAGCGCACAAGTAGAGTGATCGAAAGATGAAAAGCACTTTGGAAAGAGAGTTAAAAAGTACGTGAAATTGTTGAAAGGGAAGCGCTTGCGACCAGACTTGCCCGCGGGCGATCAGCCGTCCTTCTGGGCGGTGCACTCGCCCGCGGTCAGGCCAGCATCGGTCCGGGCGGTCGGATAAAGGCCCCGGGAACGTGTCTCCCCCCGGGGAGCGTTATAGCCCGGGGTGCAATGCGGCCAGCCCGGACCGAGGACCGCGCTTCGGCTAGGATGCTGGCGTAATGGTCGCAAGCGACCCGTCTTGAAACACGGACCAAGGAGTCTAACATCCATGCGAGTGTTTGGGCGTCAAACCCACGCGCGGAATGAAAGTGAACGGAGGTGGGAACCCCCCCGCGGGGCGCACCATCGACCGATCCTGATGTCTTCGGATGGATTTGAGTAAGAGCATGGCTGTTGGGACCCGAAAGATGGTGAACTATGCCTGAATAGGGTGAAGCCAGAGGAAACTCTGGTGGAGGCTCGCAGCGGTTCTGACGTGCAAATCGATCGTCGAATTTGGGTATAGGGGCGAAAGACTAATCGAACCATTTGGAGG-AATGTATAGCGAAAGCTAATTGTATTAGCTGGTAATGGTTAATACAATATCGACTCTGTCGACTAAAATTCTAGGTAAAACAATGATAATGACATTTTTTATCTATGTGTCTTGACCAAGTCACGTGCCAGCAGTCGCGGCAATACGTGGAAGACTAGTGTTATTCATCTTTAATAGGTTTAAAGGGTACCCAGACGGAATATTTAGCCCAA-------AAAGGGTACTAAATATTCTAGAGTTTGATGTGAGAGGGAGTAAATAGTACTAATGGTGTAGAGATGAAATTCGTTGATACCG--GGAGGAAACTGGCAGCGGCGAAAGCAACTCTTTATGTAATAACTGACGTTGAAGGACGAAGGCTAGTGTAACCAAAAGGACTAGTTACCCAAGCAGTACTAGCAGACAACGCTGAATGCCATAGATTAGA-TTAGACTGTATTTCTTCTATAAATGAAAGTGTAAGCATTCCACCTCAAGAGTAATTTGGCAACATTGGAATTGAAATCATTAGACCGTTTCTGAAACCAGTAGTGAAGTATGTTGTATAACTTGTCGTTACGCACAAAACCTTACCACAATTTGAATATT-----------TTATAATTATACAAGAGTTGCACGGCTGTCGTTAGTTAATGTCGTGAGATCTTGGTTAGTTCCATTAAATTAACGTAAACCCTTACTTTA---TTTTTATATAAAGTAGTTCGCCGCTATATTGGATATGATAGAA-GGGACTAAGACAAGTC---------------------CATTACCGGGAC-GGGGCCCC--GTCGGGCCCGAACCTCCCACCCTTTGTCTACCATACCTC-TGTTGCTTCGGCGGGCCCGCTGGGGA-CCCCCACCGCCGGCGTTGAGCCGGTGAGCGCCCGCCGGAGGCC--CTCGAAACCCTG--CCTCTCGGTGTCGTCTGAGTACCAC--GCAACAGCGA----------CAAAACTTTCAACAACGGATCTCTTGGTTCTGGCATCGATGAAGAACGCAGCGAAATGCGATAAGTAATGTGAATTGCAGAATTCAGTGAATCATCGAATCTTTGAACGCACATTGCGCCCCCTGGCATTCCGGGGGGCATGCCTGTTCGAGCGTCATCACA-CCTCTCAAGCCCCGCTTGGTATT-GGGCCC-CGTCCCC-CGGGGCGGGCCCGAAAGCGAGTGGCGGTGCGGCCTGACTC-CAAGCGTAGTAACTTCA-AAACCCGCTTCGGGAG-CCTTCAGGCCGGGCCGGCCAGACAACCC-AA
Lasallia_pennsylvanica --------------------------------------AACAGCTCAAATTTGAAATCTGGC-CCCTCCGGGGTCTGAGTTGTAGTTTGTAGAGGAT-GCTTCGGGTGCGGTGCCGGTCTAAGTTCCTTGGAACAGGACGTCGCAGAGGGTGAGAATCCCGTATGTGACCGGCGACCCAGCCCGTGTGAAGCTCCTTCGACGAGTCGAGTTGTTTGGGAATGCAGCTCTAAATGGGTGGTAAA-TTCATCTAAAGCTAAATACCGGCCAGAGACCGATAGCGCACAAGTAGAGTGATCGAAAGATGAAAAGCACTTTGGAAAGAGAGTTAAAAAGTACGTGAAATTGTTGAAAGGGAAGCGCTTGCGACCAGACTTGCCCGCGGGCGATCAGCTGTCCTTCTGGGCAGTGCACGCGCCCGCGGTCAGGCCAGCATCGGCTTGGGCGGCCGGACAAAGGCCCCGGGAACGTAGCTCCCCCCGGGGAGTGTTATAGCCCGGGGCGCAATGCGGCCAGCCCGGACCGAGGACCGCGCTTCGGCTAGGATGCTGGCGTAATGGTTGCAAGCGACCCGTCTTG-AACACGGACCAAGGAGTCTAACATCTATGCGAGTGTTTGGGCGTCAAACCCACGCGCGCAATGAAAGTGAACGGAGGTGGGAACCCCTCC-GGGGGCGCACCATCGGCCGATCCTGATGTCTTCGGATGGATTTGAGTAAGAGCATAGCTGTTGGGACCCGAAAGATGGTGAACTATGCCTGAATAGGGTGAAGCCAGAGGAAACTCTGGTGGAGGCTCGCAGCGGTTCTGACGTGCAAATCGATCGTCAAATTTGGGTATAGGGGCGAAAGACTAATCGAACCATTTGGAGGAAATGTATAGCGAAAGCTAATTGTATTAGCAGGCAATGTTTAATACAATATCGACTCTGTCGACTAAAAATCTAGGTAGAGTAATGATAATGACATTTTTTACCTATGTGTCTTGACCAAGTCACGTGCCAGCAGTCGCGGTAACACGTGGAAGACTAGTGTTATTCATCTTTAATAGGTTTAAAGGGTACCCAGACGGTATATTTAGCCCGA-------AAAAGGTACTAAATAAACTAGAGTTTAATGTGAGGTGG-TTCAATAGTACTAATGGTGTAGAGATGAAATTCTGTCATACCA--GAAGGAGACTGGTAGCGGCGAAAGCAACCATTTATGCAAAAACTGACGTTGAAGGACGAAGGCTAGTGTAACCAAAAGGATTAGATACCCCAGCAGTGCTAGCAGAAAACGCTGAATGCCATAGATTAGA-TTAGATTATATTTGTTCTATAAATGAAAGTGTAAGCATTCCACCTCAAGAGTAATTTGGCAACATTGGAATTGAAATCATTAGACCGTTTCTGAAACCAGTAGTGAAGTATGTTGTATAACTAGACGACCCGCAAAAAACCTTACCACAATTTGAATATTTTTATTT----TTATAATTATACAAGCGCTGCACGGTTGTCTTCAGTTAATGTCGTGAGATTCTGGTTAATGCCATTAAATTAACGTAAACCCTTACTTTA---TTTTTATATAAAGTAGTTCACCACTATATTGGATATGATAAGA-GGGACTAAGACAAGTCATCATGGCC------------CATTAACGAGAG-AAGGGTCC--TCCGGGCCCGAACCTCCAGCCCTTTGTGTACCTTACCTT-TGTTGCTTTGGCGGGCCCGCTGGGGA-GACCCACCGCCGGTGTTG-GCCGGTGAGCGCCCGCCGGAGGCC--CTCAAAACTCCG--TTTGTCAGTGATGTCTGAGCACCAC--AAAATCGTTTTC--------TAAAACTTTCAACAACGGATCTCTTGGTTCTGGCATCGATGAAGAACGCAGCGAAATGCGATAAGTAATGTGAATTGCAGAATTCAGTGAATCATCGAATCTTTGAACGCACATTGCGCCCCCTGGCATTCCGGGGGGCATGCCTGTTCGAGCGTCATTACA-CCCCTCAAGCTCCGCTTGGTGTT-GGGCCTCCGTCCCC-CGGGACAGGCCTGAAAGTGAGTGGCGGTACGGCCTGACTT-CGAGCGCAGTAACTTAA-GAACCCGCTCCGGAAGCCCTTCAGGTCGCCCCGGCCAGGCAACCC-AA
Lasallia_pustulata -------------CCCCAGTAACGGCGAGTGAAGCGGCAACAGCTCAAATTTGAAATCCGGC-CCC-CCGGGG-CCGAGTTGTAATTTGCAGAGGAT-GCTT-GGGTGCGGCGCCGGTCTAAGTTCCTTGGAACGGGACGTC-CAGAGGGTGAGAATCCCGTATGTGACCGGCGGCCCA-CCCGGGTGAAGCTCCTTTGACGAGTCGAGTTGTTTGGGAACGCAGCTCCAAATGGGTGGTAAATTCCATCTAAAGCTAAATACCGGCCAGAGACCGATAGCGCACAAGTAGAGTGATCGAAAGATGAAAAGCACTTTGGAAAGAGAGTTAAACCGTACGTGAAATTGTTGAAAGGGAAGCGCTTGCGGCCAGACTTGCCCGCGGGCGATCAGCCGCCCTTTGGGGCGGTGCACTCGCCCGCGGCCAGGCCAGCATCGGTTCGGGCGGCCGGACAAAGGCCTCGGGAACGTGGCTCCCCCCGGGGAGTGTTACAGCCCGGGGCGGCATGCGGCCCGCCCGGACCGAGGACCGCGCTCCGGCGAGGATGCTGGCGTAATGGCCGT--CCGACCCGTCTTGAAACACGGACCAAGGAGTCTAACATCTATGCGAGTGTTTGGGCGTCAAACCCCGGCGCGGAATGAAAGTGAACGGAGGTGGGAACCCCCCG-CCGGGTGCACCATCGACCGATCCTGATGCCTTCGGATGGATTTGAGTAAGAGCATAGCCGTTGGGACCCGAAAGATGGTGAACTATGCCTGGATAGGGTGAAGCCAGAGGAAACTCTGGTGGAGGCTCGCAGCGGTTCTGACGTGCAAATCGATCGTCAAATTTGGGTATAGGGGCGAAAGACTAATCGAACCATTTGGAGG-AATGTATAGCGAAAGCTAATTGTATTAGCAGGCAATGTTTAATACAATATCGACTCTGTCGACTAAAATTCTAGGTAGAGTAATGATAATGACATTTTTTACCTATGTGTCTTGACCAAGTCACGTGCCAGCAGTCGCGGTAACACGTGGAAGACTAGTGTTATTCATCTTTAATAGGTTTAAAGGGTACCCAGACGGTATATTTAGCCCGA-------AAAAGGTACTAAATAAACTAGAGTTTAATGTGAGGGGG-TCCAATAGTACTAACGGTGTAGAGATGAAATTCTGTCATACCG--ATAGGAGACTGGTAGCGGCGAAAGCAACCTTTTATGCAAAAACTGACGTTGAAGGACGAAGGCTAGTGTAACCAAAAGGATTAGGTACCCCAGCAGTGCTAGCAGAAAACGCTGAATGCCATAGATTAGA-TTATA-----TTTCTTCTATAAATGAAAGTGTAAGCATTCCACCTCAAGAGTAATTTGGCAACATTGGAATTGAAATCACTAGACCGTTTCTGAAACCAGTAGTGAAGTATGTTGTATAACTAGACAGTCCTCAAAAAACCTTACCACAATTTGAATATTTTTATTT----TTATAATTATACAAGCGCTGCACGGTTGTCTTCAGTTAATGTCGTGAGATTCTGGTTAATTCCATTAAATTAACGTAAACCCTTACTTTA---TTTTTATATAAAGTAGTTCGCCACTATATTGGATATGATAAGA-GGGACTAAGGCAAGTC---------------------CATTACCGAGAT-CGGGCCC---TGCCGGCCCGGACCTCCAACCCCCTGTGTACCCCGCCCTCCGTTGCTCTGGCGGGCCCGTTGGGGG-CCCCCACCGCCGGCGTCA-GCCGGCGAGCGCCCGCCAGAGGCC--CCCAAAACCCCG-TTTTGCCGGTGTCGTCTGAGTCCCAC--ACAATCGT------------GAAAACTTTCAACAACGGATCTCTTGGTTCTGGCATCGATGAAGAACGCAGCGAAATGCGATAAGTAATGTGAATTGCAGAATTCAGTGAACCATCGAATCTTTGAACGCACATTGCGCCCCCCGGCATTCCGGGGGGCATGCCTGTCCGAGCGTCATTGCACCCCCTCAAGCTCTGCTTGGTGTT-GGGCCTCCGTCCCC-CGGGACGGGCCCGAAAGCGAGTGGCGGCGCGGCCCGACTTCCGAGCGTAGTGACCGA--GACCCCGCTCCGGAAGCCCTTCGGGTCGCCCCGGCCAGACAACCCCA-
Elixia_cretica_1_AUSTR CCAACAGGGATTGCCTCAGTAACGGCGAGTGAAGCGGCAACAGCTCAAATTTGAAATCTGGC-TCTTTCAGGGTCCGAGTTGTAATTTGTAGAGGAT-GCTTCGGGTGCGGCGCCGGTCTAAGTTCCTTGGAACAGGACGTCATAGAGGGTGAGAATCCCGTATGTGACCGGTGACCAAGCCCGTGTGAAGCTCCTTCGACGAGTCGAGTTGTTTGGGAATGCAGCTCTAAATGGGTGGTAAATTTCATCTAAAGCTAAATACCGGCCAGAGACCGATAGCGCACAAGTAGAGTGATCGAAAGATGAAAAGCACTTTGGAAAGAGAGTTAAAAAGTACGTGAAATTGTTGAAAGGGAAGCGCTTGCAATCAGACTTGCCTGCAGGTGATCAACCGTCCTTCTGGGCGGTGCACTCTCCTGCAGTCAGGCCAGCATCGGTTTGGGCGGCTGGATAAAGGCCCTGGGAATGTAGCTCCTTCCGGGGAGTGTTATAGCCCGGGGTGCAATGCAACCAGCCCGGACCGAGGACCGCGCTTCGGCTAAGATGCTGGCGTAATGGTTGTAAGCGACCCGTCTTGAA----------------------------------------------------------------------------------------------------------------------------------------------------------------------------------------------------------------------------------------------------------------------------------------------------------------------------------------------------------------------------------------------------------------------------------------------------------------------------------------------------------------------------------------------------------------------------------------------------------------------------------------------------------------------------------------------------------------------------------------------------------------------------------------------------------------------------------------------------------------------------------------------------------------------------------------------------------------------------------------------------------------------------------------------------------------------------------------------------------------CATTAAAGAGAT-AGGGTCC---TTCAGGCCCGAACCTCCAACCCTTTGTATACCTTACCAT-TGTTGCTTTGGCGGGCCCGTGGGGTC-ATACCTGCCGCCCCCTT--GGGGGCGAGTGCTCGCCGGAAGCCAACCAAAACTCTTG--TTTATCAGTGATGTCTGAGTACTAT--ACAATAGT------------TAAAACTTTCAACAACGGATCTCTTGGTTCTGGCATCGATGAAGAACGCAGCGAAATGCGATAAGTAATGTGAATTGCAGAATTCAGTGAATCATCGAATCTTTGAACGCACATTGCGCCCCCTGGTATTCCGGGGGGCATGCCTGTTCGAGCGTCATTACA-CCTCTCAAGCTTTGCTTGGTATT-GGGCCCTCGTCCCC-TGGGACGTGCCCGAAAGTTAGTGGCGGTGCAGCCTGACTT-CAAGCGTAGTAACTTAA-AAACCCGCTTCAGAAG-CCWTCAGGCCGGACCAGCCAGAYAACCC-AA
Elixia_cretica_2_MEX CCAACAGGGATTGCCTCAGTAACGGCGAGTGAAGCGGCAACAGCTCAAATTTGAAATCTGGC-TCTTTCAGGGTCCGAGTTGTAATTTGTAGAGGAT-GCTTCGGGTGCGGCGCCGGTCTAAGTTCCTTGGAACAGGACGTCATAGAGGGTGAGAATCCCGTATGTGACCGGTGACCAAGCCCGTGTGAAGCTCCTTCGACGAGTCGAGTTGTTTGGGAATGCAGCTCTAAATGGGTGGTAAATTTCATCTAAAGCTAAATACCGGCCAGAGACCGATAGCGCACAAGTAGAGTGATCGAAAGATGAAAAGCACTTTGGAAAGAGAGTTAAAAAGTACGTGAAATTGTTGAAAGGGAAGCGCTTGCAATCAGACTTGCCTGCAGGTGATCAACTGTCCTTCTGGGCGGTGCACTCTCCTGCAGTCAGGCCAGCATCGGTTTGGGCGGCTGGATAAAGGCCCTGGGAATGTAGCTCCTTCCGGGGAGTGTTATAGCCCGGGGTGCAATGCAACCAGCCCGGACCGAGGACCGCGCTTCGGCTAGGATGCTGGCGTAATGGTTGTAAGCGACCCGTCTTGAAACA------------------------------------------------------------------------------------------------------------------------------------------------------------------------------------------------------------------------------------------------------------------------------------------TTGGAGG-AATGTATAG-GTAAACTAATTGTTTTATCTA--ATTGGATATTACAATATCGACTATGTCGGCTAAAGTTCTAGGTAGAGTTATGATAATGACATTTTCTACCTATAAGTCTTGACCAAATCACGTGCCAGCAGTCGCGGTAATACGTGGAAGACTAGTGTTATTCATCTTTAATAGGTTTAAAGGGTACCTAGACGGTATATCTAGCCCAA-------AAAGGGTACT-GATAAACTAGAGTTTAATGTGAGGGGG--ATCCTAGTACTAATGGAGTAGAGATGAAATTCTGTCATACCA--TAAGGAGACAGGTAGCGGCGAAAGCAACCCTTTATGTAATAACTGACGTTGAAGGACGAAGGCTTTGGTCACAAACAGGATTAGTTACCCCAGTAGTCTAAGCAGACAACGCTGAATGCCATAGATTAGA-TTATA-----TTTCTTCTATAAATGAAAGTGTAAGCATTCCACCTCAAGAGTAATTTGGCAACATAGAAACTGAAATCATTAGACCGTTTCTGAAACCAGTAGTGAAGTATGTTGTTTAATTAGACGCTACGCAAAAAACCTCACCACAATATGAATATTATTATTT----TTATAATTTTACAAGCGTTGCACGGCTGTCTTCAGTTAATGTCGTGAGATTTTGGTTAACTCCATTAAATTAACGTAAACCCTTACTTTA--TTTTTTATATAAAGTAGTTCGCCGCTATATTGGTTATGATAGAA-GGGACTAAGACAAGTCAACATGACCTTTACATTGTGGCATTAAAGAGAT-AGGGTCC---TTCAGGCCCGAACCTCCAACCCTTTGTATACCTTACCAT-TGTTGCTTTGGCGGGCCCGTGGGGTC-ATACCTGCCGCCCCCTT--GGGGGCGAGTGCTCGCCGGAAGCCAATCAAAACTCTTG--TTTATTAGTGATGTCTGAGTACTAT--ACAATAGT------------TAAAACTTTCAACAACGGATCTCTTGGTTCTGGCATCGATGAAGAACGCAGCGAAATGCGATAAGTAATGTGAATTGCAGAATTCAGTGAATCATCGAATCTTTGAACGCACATTGCGCCCCCTGGTATTCCGGGGGGCATGCCTGTTCGAGCGTCATTACA-CCTCTCAAGCTTTGCTTGGTATT-GGGCCCTCGTCCCC-TGGGACGTGCCCGAAAGTTAGTGGCGGTGCAGCCTGACTT-CAAGCGTAGTAACTTAA-AAACCCGCTTCAGAAG-CCTTCAGGTCGGACCAGCCAGACAACCC-AA
Elixia_cretica_3_USA CCAACAGGGATTGCCTCAGTAACGGCGAGTGAAGCGGCAACAGCTCAAATTTGAAATCTGGC-TCTTTCAGGGTCCGAGTTGTAATTTGTAGAGGAT-GCTTCGGGTGCGGCGCCGGTCTAAGTTCCTTGGAACAGGACGTCATAGAGGGTGAGAATCCCGTATGTGACTGGCGACCAAGCCCATGTGAAGCTCCTTCGACGAGTCGAGTTGTTTGGGAATGCAGCTCTAAATGGGTGGTAAATTTCATCTAAAGCTAAATACCGGCCAGAGACCGATAGCGCACAAGTAGAGTGATCGAAAGATGAAAAGCACTTTGGAAAGAGAGTTAAAAAGTACGTGAAATTGTTGAAAGGGAAGCGCTTGCAACCAGACTTGCCTGCAGGTGATCAACCGTCCTTTTGGGCGGTGCACTCTCCTGCGGTCAGGCCAGCATCGGTTTGGGCGGCTGGATAAAGGCCCCGGGAATGTAGCTTCCTCCGGGGAGTGTTATAGCCCGGGGTGCAATGCAGCCAGCCCGGACCGAGGACCGCGCTTCGGCTAGGATGCTGGCGTAATGGTTGTAAGCGACCCGTCTTGAA----------------------------------------------------------------------------------------------------------------------------------------------------------------------------------------------------------------------------------------------------------------------------------------------------------------------------------------------------------------------------------------------------------------------------------------------------------------------------------------------------------------------------------------------------------------------------------------------------------------------------------------------------------------------------------------------------------------------------------------------------------------------------------------------------------------------------------------------------------------------------------------------------------------------------------------------------------------------------------------------------------------------------------------------------------------------------------------------------------------ACACGGACCAAG-AGGGTCT----CTGGG-CCGAACCTCCAACCCTTTGTATACCTTACCTT-TGTTGCTTTGGCGGACCCGC-GGGTC-ACACCCGCCGCACCCCC--GGGTGCGAGCGTCCGCCGGAGGCTAACCGAAACTCTTG--TTTACCAGTGATGTCTGAGTACTAT--ACAATAGT------------TAAAACTTTCAACAACGGATCTCTTGGTTCTGGCATCGATGAAGAACGCAGCGAAATGCGATAAGTAATGTGAATTGCAGAATTCAGTGAATCATCGAATCTTTGAACGCACATTGCGCCCCCTGGTATTCCGGGGGGCATGCCTGTTCGAGCGTCATTACA-CCTCTCAAGCWTTGCTTGGTATT-GGGCCCTCGTCCTC-CGGGGCGTGCCTGAAAGTTAGTGGCGGTGCAGCCTGACTT-CAAGCGTAGTAACTTCA-AAACCCGCTTCGGAAG-CCTTCAGGTTGGGCCGGCCAGACAACCCCAA
Elixia_cretica_4_USA CCAACAGGGATTGCCTCAGTAACGGCGAGTGAAGCGGCAACAGCTCAAATTTGAAATCTGGC-TCTTTCAGGGTCCGAGTTGTAATTTGTAGAGGAT-GCTTCGGGTGCGGCGCCGGTCTAAGTTCCTTGGAACAGGACGTCATAGAGGGTGAGAATCCCGTATGTGACTGGCGACCAAGCCCATGTGAAGCTCCTTCGACGAGTCGAGTTGTTTGGGAATGCAGCTCTAAATGGGTGGTAAATTTCATCTAAAGCTAAATACCGGCCAGAGACCGATAGCGCACAAGTAGAGTGATCGAAAGATGAAAAGCACTTTGGAAAGAGAGTTAAAAAGTACGTGAAATTGTTGAAAGGGAAGCGCTTGCAACCAGACTTGCCTGCAGGTGATCAACCGTCCTTTTGGGCGGTGCACTCTCCTGCGGTCAGGCCAGCATCGGTTTGGGCGGCTGGATAAAGGCCCCGGGAATGTAGCTTCCTCCGGGGAGTGTTATAGCCCGGGGTGCAATGCAGCCAGCCCGGACCGAGGACCGCGCTTCGGCTAGGATGCT-----------------------------------------------------------------------------------------------------------------------------------------------------------------------------------------------------------------------------------------------------------------------------------------------------------------------------------------------------------------------------------------------------------------------------------------------------------------------------------------------------------------------------------------------------------------------------------------------------------------------------------------------------------------------------------------------------------------------------------------------------------------------------------------------------------------------------------------------------------------------------------------------------------------------------------------------------------------------------------------------------------------------------------------------------------------------------------------------------------------------------------------------------------------------------CCG-ACCTCCCACCCTTTGTATACCTTACCTT-TGTTGCTTTGGCGGACCCGCGGGGTC-ACACCCGCCGCCCCCCC--GGGGGCGAGCGTCCGCCGGAGGCCAACCGAAACTCTTG--TTTATCAGTGATGTCTGAGTACTAT--ACAATAGT------------TAAAACTTTCAACAACGGATCTCTTGGTTCTGGCATCGATGAAGAACGCAGCGAAATGCGATAAGTAATGTGAATTGCAGAATTCAGTGAATCATCGAATCGTTGAACGCACATTGCGCCCCCTGGTATTCCGGGGGGCATGCCTGTTCGAGCGTCATTACA-CCTYTCAAGCTYTGCTTGGTATT-GGGCCCTYGTCCCC-CRGGACGTGCCCGAAAGTTAGTGGCGGTGCAGCCTGACTT-CAAGCGTAGTAACTTCA-AAACCCGCTTCGGAAG-CCTTCAGGTTGGGCCGGCCAGACAACCCCAA
Elixia_cretica_5_CRETE -------------------------------------------------------------------------------------------------------------------------------------------------------------------------------------------------------------------------------------------------------------------------------------------------------------------------------------------------------------------------------------------------------------------------------------------------------------------------------------------------------------------------------------------------------------------------------------------------------------------------------------------------------------------------------------------------------------------------------------------------------------------------------------------------------------------------------------------------------------------------------------------------TTGGAGG-AATGTATAG-GTAAACTAATTGTATTATCTA--ATAAGATATTACAATATCGACTATGTCGGCTAAAGTTCTAGGTAGAGTTTTGATAATGACATTTTCTACCTATAAGTCTTGACCAAATCACGTGCCAGCAGTCGCGGTAATACGTGGAAGACTAGTGTTATTCATCTTTAATAGGTTTAAAGGGTACCTAGACGGTATATCTAGCCCGA-------AAAGGGTACT-GATAAACTAGAGTTTAATATGTGGGGG--ATCCTAGTACTAATGGAGTAGAGATGAAATTCTGTCATACCA--TAAGGAGACAGGTAGCGGCGAAAGCAACCCTTTATGTAAAAACTGACGTTGAAGGACGAAGGCTTT-GTCACAAACAGGATTAGTTACCCCAGTAGTCTAAGCAGACAACGTTGAATGCCATAGATTAGA----TA-----TTTCTTCTATAAATGAAAGTGTAAGCATTCCACCTCAAGAGTAATTTGGCAACATAGAAACTGAAATCATTAGACCGTTTCTGAAACCAGTAGTGAAGTATGTTGTTTAATTAGATGCCACGCAAAAAACCTTACCACAATATGAAT-----------------------TACAAGCGTTGCACGGCTGTCTTCAGTTAATGTCGTGAGATTTTGGTTAACTCCATTAAATTAACGTAAACCCTTACTTTA---TTTTTATATAAAGTAGTTCGCCGCTATATTGGTTAAGATAGAA-GGGACTAAGACAAGTCAACATGACCTTTACATTGTGG-------------------------------------------------------------------------------------------------------------------------------------------------------------------------------------------------------------------------------------------------------------------------------------------------------------------------------------------------------------------------------------------------------------------------------------------------------------------------------------------------------------------------
Elixia_flexella_1 CCAACAGGGATTGCCTCAGTAACGGCGAGTGAAGCGGCAACAGCTCAAATTTGAAATCTGGC-TCTTTCAGGGTCCGAGTTGTAATTTGTAGAGGAT-GCTTCGGGTGCGGCGCCGGTCTAAGTTCCTTGGAACAGGACGTCATAGAGGGTGAGAATCCCGTATGTGACTGGCGACCAACCCCATGTGAAGCTCCTTCGACGAGTCGAGTTGTTTGGGAATGCAGCTCTAAATGGGTGGTAAATTTCATCTAAAGCTAAATACCGGCCAGAGACCGATAGCGCACAAGTAGAGTGATCGAAAGATGAAAAGCACTTTGGAAAGAGAGTTAAAAAGTACGTGAAATTGTTGAAAGGGAAGCGCTTGCAACCAGACTTGCCTGCAGGTGATCAACCGTCCTTCTGGGCGGTGCACTCTCCTGCGGTCAGGCCAGCATCGGTTTGGGCGGCTGGATAAAGGCCCCGGGAATGTAGCTTCCTCCGGGGAGTGTTATAGCCCGGGGTGCAATGCAGCCAGCCCGGACCGAGGACCGCGCTTCGGCTAGGATGCTGGCGTAATGGTTGTAAGCGACCCGTCTTGAA-C-------------------------------------------------------------------------------------------------------------------------------------------------------------------------------------------------------------------------------------------------------------------------------------------TTGGAGG-AATGTATAG-GTAATCTAATTGTATTATCCA--ATTGGATAATACAATATCGACTATGTCGACTAAAGTTCTAGGTAGAGTTATGATAATGACATTTTCTACCTATATGTCTTGACCAAGTCACGTGCCAGCAGTCGCGGTAATACGTGGAAGACTAGTGTTATTCATCTTTAATAGGTTTAAAGGGTACCTAGACGGTATATCTAGCCCAA-------AAAGGGTACT-GATAAACTAGAGTTTAATGTGAGGGGG--ATCCTAGTACTAATGGAGTAGAGATGAAATTCTGTCATACCA--TAAGGAGACAGGTAGCGGCGAAAGCAACCCTTTATGTAATAACTGACGTTGAAGGACGAAGGCTTTGGTCACAAACAGGATTAGTTACCCCAGTAGTCTAAGCAGACAACGCTGAATGCCATAGATTAGA-TAATA-----TTTCTTCTATAAATGAAAGTGTAAGCATTCCACCTCAAGAGTAATTTGGCAACATAGAAACTGAAATCATTAGACCGTTTCTGAAACCAGTAGTGAAGTATGTTGTTTAATTAGATGCCACGCAAAAAACCTTACCACAATATGAATATTATTATTT----TAATAATTTTACAAGCGTTGCACGGCTGTCTTCAGTTAATGTCGTGAGATTTTGGTTAACTCCATTAAATTAACGTAAACCCTTACTTTA---TTTTTATATAAAGTAGTTCGCCGCTATATTGGTTAAGATAGAA-GGGACTAARACAAGTCAACATGACCTTTACATTGTGG--------------GGGTCT-----CCGGGCCGAACCTCCAACCCTTTGTATACCTTACCTT-TGTTGCTTTGGCGGACCCGCGGGTCA-CACCCGCCGCCCCTCC---GGGGGTGAGCGTCCGCCGGAGACCAACCGAAACTCTTG--TTTATCAGTGATGTCTGAGTACTAT--ACAATAGT------------TAAAACTTTCAACAACGGATCTCTTGGTTCTGGCATCGATGAAGAACGCAGCGAAATGCGATAAGTAATGTGAATTGCAGAATTCAGTGAATCATCGAATCTTTGAACGCACATTGCGCCCCCTGGTATTCCGGGGGGCATGCCTGTTCGAGCGTCATTACA-CCTCTCAAGCTCTGCTTGGTATT-GGGCCCTCGTCCCC-CGGGACGTGCCCGAAAGTTAGTGGCGGTGCAGCCTGACTT-CAAGCGTAGTAACTTAA-AAACCCGCTTCGGAAG-CCTTCAGGTTGGGCCGGCCAGACAACCC-AA
Elixia_flexella_2 ------------------------------------------------------------------------------------------------------------------------------------------------------------------------------------------------------------------TTGTTGGGAATGCAGCT-TAAATGGGT-GTAATTTTCATCTAAAGCTAAATACCGGCCAGAGACCGATAGCGCCCAAGTAGAGTGATCGAAAGATGAAAAGC-CTTT-GAAAGAGAGTTAAAAAGTACGTGAAATTGTTGAAAGGGAAGCGCTTGCAACCAGACTTGCCTGCAGGTGATCAACCGTCCTTCTGGGCGGTGCACTCTCCTGCGGTCAGGCCAGCATCGGTTTGGGCGGCTGGATAAAGGCCCTGGGAATGTAGCTTCCTCCGGGGAGTGTTATAGCCCGGGGTGCAATGCAGCCAGCCCGGACCGAGGACCGCGCTTCGGCTAGGATGCTGGCGTAATGGTTGTAAGCGACCCGTCTTGAAACACGGACCAAGGAGTCTAACATCTATGCGAGTGTTTGGGTGTCAAACCCATGCGCGTAATGAAAGTGAACGGAGGTGGGAACCCTT---AAGGGTGCACCATCGACCGATCCAGATGTCTTCGGATGGATTTGAGTAAGAGCATAGCTGTTGGGACCCGAAAGATGGTGAACTATGCCTGAATAGGGTGAAGCCAGAGGAAACTCTGGTGGAGGCTCGCAGCGGTTCTGACGTGCAAATCGATCGTCAAATTTGGGTATAG--------GACTAATCGAACCATTTGGAGG-AATGTATAG-GTAATCTAATTGTATTATCCA--ATTGGATAATACAATATCGACTATGTCGACTAAAGTTCTAGGTAGAGTTATGATAATGACATTTTCTACCTATATGTCTTGACCAAGTCACGTGCCAGCAGTCGCGGTAATACGTGGAAGACTAGTGTTATTCATCTTTAATAGGTTTAAAGGGTACCTAGACGGTATATCTAGCCCAA-------AAAGGGTACT-GATAAACTAGAGTTTAATGTGAGGGGG--ATCCTAGTACTAATGGAGTAGAGATGAAATTCTGTCATACCA--TAAGGAGACAGGTAGCGGCGAAAGCAACCCTTTATGTAATAACTGACGTTGAAGGACGAAGGCTTTGGTCACAAACAGGATTAGTTACCCCAGTAGTCTAAGCAGACAACGCTGAATGCCATAGATTAGA-TAATA-----TTTCTTCTATAAATGAAAGTGTAAGCATTCCACCTCAAGAGTAATTTGGCAACATAGAAACTGAAATCATTAGACCGTTTCTGAAACCAGTAGTGAAGTATGTTGTTTAATTAGATGCCACGCAAAAAACCTTACCACAATATGAATATTATTATTT----TAATAATTTTACAAGCGTTGCACGGCTGTCTTCAGTTAATGTCGTGAGATTTTGGTTAACTCCATTAAATTAACGTAAACCCTTACTTTA---TTTTTATATAAAGTAGTTCGCCGCTATATTGGTTAAGATAGAA-GGGACTAAGACAAGTCAACATGACCTTTACATTGTGG-------------------------------------------------------------------------------------------------------------------------------------------------------------------------------------------------------------------------------------------------------------------------------------------------------------------------------------------------------------------------------------------------------------------------------------------------------------------------------------------------------------------------
Elixia_flexella_3 ------------------------------------------------------------------------------------------------------CGGGTGCGGCGCCGGTCTAAGTTCCTTGGAACAGGACGTCATAGAGGGTGAGAATCCCGTATGTGACTGGCGACCAACCCCATGTGAAGCTCCTTCGACGAGTCGAGTTGTTTGGGAATGCAGCTCTAAATGGGTGGTAAATTTCATCTAAAGCTAAATACCGGCCAGAGACCGATAGCGCACAAGTAGAGTGATCGAAAGATGAAAAGCACTTTGGAAAGAGAGTTAAAAAGTACGTGAAATTGTTGAAAGGGAAGCGCTTGCAACCAGACTTGCCTGCAGGTGATCAACCGTCCTTCTGGGCGGTGCACTCTCCTGCGGTCAGGCCAGCATCGGTTTGGGCGGCTGGATAAAGGCCCTGGGAATGTAGCTTCCTCCGGGGAGTGTTATAGCCCGGGGTGCAATGCAGCCAGCCCGGACCGAGGACCGCGCTTCGGCTAGGATGCTGGCGTAATGGTTGTAAGCGACCCGTCTTGAAACACGGACCAAGGAGTCTAACATCTATGCGAGTGTTTGGGTGTCAAACCCATGCGCGTAATGAAAGTGAACGGAGGTGGGAACCCTT---AAGGGTGCACCATCGACCGATCCAGATGTCTTCGGATGGATTTGAGTAAGAGCATAGCTGTTGGGACCCGAAAGATGGTGAACTATGCCTGAATAGGGTGAAGCCAGAGGAAACTCTGGTGGAGGCTCGCAGCGGTTCTGACGTGCAAATCGATCGTCAAATTTGGGTATAGGGGCGAAAGACTAATCGAACCATTTGGAGG-AATGTATAG-GTAATCTAATTGTATTATCCA--ATTGGATAATACAATATCGACTATGTCGACTAAAGTTCTAGGTAGAGTTATGATAATGACATTTTCTACCTATATGTCTTGACCAAGTCACGTGCCAGCAGTCGCGGTAATACGTGGAAGACTAGTGTTATTCATCTTTAATAGGTTTAAAGGGTACCTAGACGGTATATCTAGCCCAA-------AAAGGGTACT-GATAAACTAGAGTTTAATGTGAGGGGG--ATCCTAGTACTAATGGAGTAGAGATGAAATTCTGTCATACCA--TAAGGAGACAGGTAGCGGCGAAAGCAACCCTTTATGTAATAACTGACGTTGAAGGACGAAGGCTTTGGTCACAAACAGGATTAGTTACCCCAGTAGTCTAAGCAGACAACGCTGAATGCCATAGATTAGA-TAATA-----TTTCTTCTATAAATGAAAGTGTAAGCATTCCACCTCAAGAGTAATTTGGCAACATAGAAACTGAAATCATTAGACCGTTTCTGAAACCAGTAGTGAAGTATGTTGTTTAATTAGATGCCACGCAAAAAACCTTACCACAATATGAATATTATTATTT----TAATAATTTTACAAGCGTTGCACGGCTGTCTTCAGTTAATGTCGTGAGATTTTGGTTAACTCCATTAAATTAACGTAAACCCTTACTTTA---TTTTTATATAAAGTAGTTCGCCGCTATATTGGTTAAGATAGAA-GGGACTAAGACAAGTCAACATGACCTTTACATTGTGG-------------------------------------------------------------------------------------------------------------------------------------------------------------------------------------------------------------------------------------------------------------------------------------------------------------------------------------------------------------------------------------------------------------------------------------------------------------------------------------------------------------------------
H_caradocensis_1 --------------------------------------------------------------------------------------------------------------------------------------------------------------------------------------------------------------------------------------------------------------------------------------------------------------------------------------------------------------------------------------------------------------------------------------------------------------------------------------------------------------------------------------------------------------------------------------------------------------------------------------------------------------------------------------------------------------------------------------------------------------------------------------------------------------------------------------------------------------------------------------------------------------------------------------------------------------------------------------------------------------------------------------------------------------------------------------------------------------------------------------------------------------------------------------------------------------------------------------------------------------------------------------------------------------------------------------------------------------------------------------------------------------------------------------------------------------------------------------------------------------------------------------------------------------------------------------------------------------------------------------------------------------------------------------------------------------------------------------------------CCCAACCTCCAACCCTTTGTCTACCTTACCTT-TGTTGCTTTGGCGGGCCCGCTGGGTT-TACCCACCGCCGGCGCC--GCCGGTGAGCGCCCGCCCGAGGCC--CATGAAACCCTG--TTTATCAGTGTCGTCTGAGTACTAT--ACAATAGT------------TAAAACTTTCAACAACGGATCTCTTGGTTCTGGCATCGATGAAGAACGCAGCGAAATGCGATAAGTAATGTGAATTGCAGAATTCAGTGAATCATCGAATCTTTGAACGCACATTGCGCC---------------------------------------------------------------------------------------------------------------------------------------------------------------------------------------------
H_caradocensis_2 --------------------------------------------------------------------------------------------------------------------------------------------------------------------------------------------------------------------------------------------------------------------------------------------------------------------------------------------------------------------------------------------------------------------------------------------------------------------------------------------------------------------------------------------------------------------------------------------------------------------------------------------------------------------------------------------------------------------------------------------------------------------------------------------------------------------------------------------------------------------------------------------------------------------------------------------------------------------------------------------------------------------------------------------------------------------------------------------------------------------------------------------------------------------------------------------------------------------------------------------------------------------------------------------------------------------------------------------------------------------------------------------------------------------------------------------------------------------------------------------------------------------------------------------------------------------------------------------------------------------------------------------------------------------------------------------------------------------------------------------------CCCAACCTCCAACCCTTTGTCTACCTTACCTT-TGTTGCTTTGGCGGGCCCGCTGGGTT-TACCCACCGCCGGCGCC--GCCGGTGAGCGCCCGCCCGAGGCC--CATGAAACCCTG--TTTATCAGTGTCGTCTGAGTACTAT--ACAATAGT------------TAAAACTTTCAACAACGGATCTCTTGGTTCTGGCATCGATGAAGAACGCAGCGAAATGCGATAAGTAATGTGAATTGCAGAATTCAGTGAATCATCGAATCTTTGAACGCACATTGCGCC---------------------------------------------------------------------------------------------------------------------------------------------------------------------------------------------
H_caradocensis_3 ---------------------------------------------------------------------------------------------------------------------------------------------------------------------------------------------------------------------------------------------------------------------------------------------------------------------------------------------------------------------------------------------------------------------------------------------------------------------------------------------------------------------------------------------------------------------------------------------------------------------------------------------------------------------------------------------------------------------------------------------------------------------------------------------------------------------------------------------------------------------------------------------------GGAAG-AATGTATAGCGAAAGCTAATTGTATTAGCAGGCAACGGTTAATACAATATCGTCTATGGCGACTAAAGTTCTAGGTAGAGTAATGATAATGACATTTTTTACCTATGTGTCTTGACCAAGTCACGTGCCAGCAGTCGCGGTAATACGTGGAAGACTAGTGTTATTCATCTTTAATAGGTTTAAAGGGTACCTAGACGGTATATCTAGCCCAA-------AAAGGGTACTAGATAAACTAGAGTTTAATGTGAGGGGG--TTTCTAGTACTGATGGAGAAGAGATGAAATTCTGTCATACTA--TCAGGTGACTGGTATCGGCGAAAGCAACCTTTTATGCAAAAACTGACGTTGAAGGACGAAGGCTAGTATAACCAACAGGATTAGTTACCCCAGCAGTCTTAGCAGACAACGCTGAATGCCATAGATTAGA-TTATA-----TTTCTTCTATAAATGAAAGTGTAAGCATTCCACCTCAAGAGTAA---------------------------------------------------------------------------------------------------------------------------------------------------------------------------------------------------------------------------------------------------------------------------------------------------------------------------------CCC-ACCTCCAACCCTTTGTCTACCTTACCTT-TGTTGCTTTGGCGGGCCCGCTGGGTT-TACCCACCGCCGGCGCA--GCCGGTGAGCGCCCGCCGAAGGCC--CATGAAACCCTG--TTTATCAGTGTCGTCTGAGTACTAT--ACAATAGT------------TAAAACTTTCAACAACGGATCTCTTGGTTCTGGCATCGATGAAGAACGCAGCGAAATGCGATAAGTAATGTGAATTGCAGAATTCAGTGAATCATCGAATCGTTGAACGCACATTGCGCCCTCTGGTATTCCGGGGGGCATGCCTGTTCGAGCGTCATTACA-CCTCTCAAGCTCTGCTTGGTATT-GGGCCTCACGTCCCCCGGGACGTGCCCGAAAGTGAGTGGCGGTGCAGCCTGACTT-CAAGCGTAGTAACTTCA-AAACCCGCTTCGGAAG-CCTTCAGGTTGGGCCGGCCAGACAACCCCAA
H_friesii_1 CCAACAGGGATTGCCTCAGTAACGGCGAGTGAAGCGGCAACAGCTCAAATTTGAAATCTGGC-TCTTTCAGGGTCCGAGTTGTAATTTGTAGAGGAT-GCTTCGGGTGCGGCGCCTGTCTAAGTTCCTTGGAACAGGACGTCATAGAGGGTGAGAATCCCGTACGTGACCGGCGACCAAGCCCATGTGAAGCTCCTTCGACGAGTCGAGTTGTTTGGGAATGCAGCTCTAATTGGGTGGTAAATTTCATCTAAAGCTAAATACCGGCCAGAGACCGATAGCGCACAAGTAGAGTGATCGAAAGATGAAAAGCACTTTGGAAAGAGAGTTAAAAAGTACGTGAAATTGTTGAAAGGGAAGCGCTTGCAACCAGACTTGCTCGCGGGTGATCAGCTGCGGTTCTCCGCAGTGCACTCACCCGTGATCAGGCCAGCATCGGTTTGGGCGGTTGGATAAAGGCCCCGGGAATGTAGCTCCCTCCGGGGAGTGTTATAGCCCGGGGTGCAATGCGGCCAGCCCGGACCGAGGACCGCGCTTCGGCTAGGATGCTGGCGTAATGGTTGTAAGCGACCCGTCTTGAAACA------------------------------------------------------------------------------------------------------------------------------------------------------------------------------------------------------------------------------------------------------------------------------------------TTGGA---GATGTATAGCGAAAGCTAATTGTATTAGCAGGCAACGGTTAATACAATATCGTCTATGGCGACTAAAGTTCTAGGTAGAGTAATGATAATGACATTTTTTACCTATGTGTCTTGACCAAGTCACGTGCCAGCAGTCGCGGTAATACGTGGAAGACTAGTGTTATTCATCTTTAATAGGTTTAAAGGGTACCTAGACGGTATATCTAGCCCAA-------AAAGGGTACTAGATAAACTAGAGTTTAATGTGAGGGGG--AAATTAGTACTGATGGAGAAGAGATGAAATTCTGTCATACTA--TCAGGTGACTGGTATCGGCGAAAGCAACCTTTTATGCAAAAACTGACGTTGAAGGACGAAGGCTAGTATAACCAACAGGATTAGTTACCCCAGCAGTCTTAGCAGACAACGCTGAATGCCATAGATTAGA-TTATA-----TTTCTTCTATAAATGAAAGTGTAAGCATTCCACCTCAAGAGTAATTTGGCAACATAGAAATTGAAATCATTAGACCGTATCTGAAACCAGTAGTGGAGTATGTCGTATAACTAGCCGATCCGCAAAAAACCTTACCACAATTTGAATATTT----------ATATAATTATACAAGAGTTGCACGGCTGTCTTCAGTTAATGTCGTGAGATTATGGTTAGTTCCATAAAATTAACGTAAACCCTTACTTTA---TTTTTATATAAAGTAGTTCACCACTATATTGGTTAAGATAGAA-GGGACTAAGACAAGTCATCATGACCTGAATATTGTGGCATTAATGAGAT-AGGGGCTTGAAGTAGCCCCGAACCTCCAACCCTTTGTCTATC-TACCTT-TGTTGCTTTGGCGGGCCCGCTGGGGA-GATCCACCGCCGGCGTA--GCCGGTGAGCGCCCGCCGAAGGCC--CTCGAAACTCTG--TTTATCAGTGTCGTCTGAGTACTAT--ATAATAAT------------TAAAACTTTCAACAACGGATCTCTTGGTTCTGGCATCGATGAAGAACGCAGCGAAATGCGATAAGTAATGTGAATTGCAGAATTCAGTGAATCATCGAATCTTTGAACGCACATTGCGCCCTCTGGTATTCCGGGGGGCATGCCTGTTCGAGCGTCATTACA-CCTCTCAAGCTCTGCTTGGTATT-GGGTCTTCGCCCCCTTGGGGCGTGCCCGAAAGTGATTGGCGGTGCAGCCTGACTT-CAAGCGTAGTAACTTCA-AAACCCGCTTCGGAAG-CCTTCAGGTTGGGCCGGCCAGATAACCCCAA
H_friesii_2 CCAACAGGGATTGCCTCAGTAACGGCGAGTGAAGCGGCAACAGCTCAAATTTGAAATCTGAC-TCTTTCAGGGTCCGAGTTGTAATTTGTAGAGGAT-GCTTCGGGTGCGGCGCCTGTCTAAGTTCCTTGGAACAGGACGTCATAGAGGGTGAGAATCCCGTATGTGACCGGCGATCAAGCCCATGTGAAGCTCCTTCGACGAGTCGAGTTGTTTGGGAATGCAGCTCTAATTGGGTGGTAAATTTCATCTAAAGCTAAATACTGGCCAGAGACCGATAGCGCACAAGTAGAGTGATCGAAAGATGAAAAGCACTTTGGAAAGAGAGTTAAAAAGTACGTGAAATTGTTGAAAGGGAAGCGCTTGCAACCAGACTTGCTCGTGGGTGATCAGCCGCGGTTCTCCGCGGTGCACTCGCCCGTGATCAGGCCAGCATCGGTTTGGGCGGTTGGATAAAGGCCCCGGGAATGTAGCTCCCTCCGGGGAGTGTTATAGCCCGGGGTGCAATGCGGCCAGCCCGGACCGAGGACCGCGCTTCGGCTAGGATGCTGGCGTAATGGTTGTAAGCGACCCGTCTTGAAACA------------------------------------------------------------------------------------------------------------------------------------------------------------------------------------------------------------------------------------------------------------------------------------------TTGGAAG-AATGTATAGCGAAAGCTAATTGTATTAGCAGGCAACGGTTAATACAATATCGTCTATGGCGACTAAAGTTCTAGGTAAAGTAATGATAATGACATTTTTTACCTATGTGTCTTGACCAAGTCACGTGCCAGCAGTCGCGGTAATACGTGGAAGACTAGTGTTATTCATCTTTAATAGGTTTAAAGGGTACCTAGACGGTATATCTAGCCCAA-------AAAGGGTACTAGATAAACTAGAGTTTAATGTGAGGGGG--AAATTAGTACTGATGGAGAAGAGATGAAATTCTGTCATACTA--TCAGGTGACTGGTATCGGCGAAAGCAACCTTTTATGCAAAAACTGACGTTGAAGGACGAAGGCTAGTATAACCAACAGGATTAGTTACCCCAGCAGTCTTAGCAGACAACGCTGAATGCCATAGATTAGA-TTATA-----TTTCTTCTATAAATGAAAGTGTAAGCATTCCACCTCAAGAGTAATTTGGCAACATAGAAATTGAAATCATTAGACCGTATCTGAAACCAGTAGTGGAGTATGTCGTATAACTAGCCGATCCGCAAAAAACCTTACCACAATTTGAATATTT----------ATATAATTATACAGGAGTTGCACGGCTGTCTTCAGTTAATGTCGTGAGATTATGGTTAGTTCCATAAAATTAACGTAAACCCTTACTTTA---TTTTTATATAAAGTAGTTCACCACTATATTGGTTAAGATAGAA-GGGACTAAGACAAGTCATCATGACCTGAATATTGTGGCATTAATGAGAT-AGGGGCT---GTTAGCCCCGAACCTCCAACCCTTTGTCTA-CTTACTTT-TGTTGCTTTGGCGGGCCCGCTGGGGA-GACCCACCGCCGGCGTA--GCCGGTGAGCGCCCGCCGAAGGCC--CATGAAACCCTG--TTTATCAGTGTCGTCTGAGTACTAT--ATAATAGTT-----------TAAAACTTTCAACAACGGATCTCTTGGTTCTGGCATCGATGAAGAACGCAGCGAAATGCGATAAGTAATGTGAATTGCAGAATTCAGTGAATCATCGAATCTTTGAACGCACATTGCGCCCTCTGGTATTCCGGGGGGCATGCCTGTTCGAGCGTCATTACA-CCTCTCAAGCTCTGCTTGGTATT-GGGCCTTCGTCCCC-CGGGGCGTTCCCGAAAGTGAGTGGCGGTGCAGCCTGACTT-CAAGCGTAGTAACTTCA-AAACCCGCTTCGGAAG-CCTTCAGGTTGGGCCGGCCAGACAACCCCAA
H_friesii_3 -CAACAGGGATTGCCTCAGTAACGGCGAGTGAAGCGGCAACAGCTCAAATTTGAAATCTGAC-TCTTTCAGGGTCCGAGTTGTAATTTGTAGAGGAT-GCTTCGGGTGCGGCGCCTGTCTAAGTTCCTTGGAACAGGACGTCATAGAGGGTGAGAATCCCGTATGTGACCGGCGATCAAGCCCATGTGAAGCTCCTTCGACGAGTCGAGTTGTTTGGGAATGCAGCTCTAATTGGGTGGTAAATTTCATCTAAAGCTAAATACTGGCCAGAGACCGATAGCGCACAAGTAGAGTGATCGAAAGATGAAAAGCACTTTGGAAAGAGAGTTAAAAAGTACGTGAAATTGTTGAAAGGGAAGCGCTTGCAACCAGACTTGCTCGTGGGTGATCAGCCGCGGTTCTCCGCGGTGCACTCGCCCGTGATCAGGCCAGCATCGGTTTGGGCGGTTGGATAAAGGCCCCGGGAATGTAGCTCCCTCCGGGGAGTGTTATAGCCCGGGGTGCAATGCGGCCAGCCCGGACCGAGGACCGCGCTTCGGCTAGGATGCTGGCGTAATGGTTGTAAGCGACCCGTCTTGAAACACGGACCAAGGAGTCTAACATCTATGCGAGTGTTTGGGTGTCAAACCCATGCGCGTAATGAAAGTGAACGGAGGTGGGAACCCGT---TAGGGTGCACCATCGACCGATCCTGATGTCTTCGGATGGATTTGAGTAAGAGCATAGCTGTTGGGACCCGAAAGATGGTGAACTATGCCTGAATAGGGTGAAGCCAGAGGAAACTCTGGTGGAGGCTCGCAGCGGTTCTGACGTGCAAATCGATCGTCAAATTTGGGTATAG--------GACTAATCGAACCATTTGGAAG-AATGTATAGCGAAAGCTAATTGTATTAGCAGGCAACGGTTAATACAATATCGTCTATGGCGACTAAAGTTCTAGGTAAAGTAATGATAATGACATTTTTTACCTATGTGTCTTGACCAAGTCACGTGCCAGCAGTCGCGGTAATACGTGGAAGACTAGTGTTATTCATCTTTAATAGGTTTAAAGGGTACCTAGACGGTATATCTAGCCCAA-------AAAGGGTACTAGATAAACTAGAGTTTAATGTGAGGGGG--AAATTAGTACTGATGGAGAAGAGATGAAATTCTGTCATACTA--TCAGGTGACTGGTATCGGCGAAAGCAACCTTTTATGCAAAAACTGACGTTGAAGGACGAAGGCTAGTATAACCAACAGGATTAGTTACCCCAGCAGTCTTAGCAGACAACGCTGAATGCCATAGATTAGA-TTATA-----TTTCTTCTATAAATGAAAGTGTAAGCATTCCACCTCAAGAGTAATTTGGCAACATAGAAATTGAAATCATTAGACCGTATCTGAAACCAGTAGTGGAGTATGTCGTATAACTAGCCGATCCGCAAAAAACCTTACCACAATTTGAATATTT----------ATATAATTATACAGGAGTTGCACGGCTGTCTTCAGTTAATGTCGTGAGATTATGGTTAGTTCCATAAAATTAACGTAAACCCTTACTTTA---TTTTTATATAAAGTAGTTCACCACTATATTGGTTAAGATAGAA-GGGACTAAGACAAGTCATCATGACCTGA----------------------------------------------------------------------------------------------------------------------------------------------------------------------------------------------------------------------------------------------------------------------------------------------------------------------------------------------------------------------------------------------------------------------------------------------------------------------------------------------------------------------------------
H_friesii_4 ---------------------------------------------------------------------------------------------------------------------------------------------------------------------------------------------------------------------------------------------------------------------------------------------------------------------------------------------------------------------------------------------------------------------------------------------------------------------------------------------------------------------------------------------------------------------------------------------------------------------------------------------------------------------------------------------------------------------------------------------------------------------------------------------------------------------------------------------------------------------------------------------------------------------------------------------------------------------------------------------------------------------------------------------------------------------------------------------------------------------------------------------------------------------------------------------------------------------------------------------------------------------------------------------------------------------------------------------------------------------------------------------------------------------------------------------------------------------------------------------------------------------------------------------------------------------------------------------------------------------------------------------------------------------------------------------------------------------------------------------------------------------------------------------------------------------------------------------------------------------------------------------------------------------------------------------------------------------------------------------------------------------------TCTTTGAACGCACATTGCGCCCTCTGGTATTCCGGGGGGCATGCCTGTTCGAGCGTCATTACA-CCTCTCAAGCTCTGCTTGGTATT-GGGCCTTCGTCCCC-CGGGGCGYTCCCGAAAGTGAGTGGCGGTGCAGCCTGACTT-CAAGCGTAGTAACTTCA-AAACCCGCTTCGGAAG-CCTTCAGGTTGGGCCGGCCAGACAACCCCAA
292_6_293_6|Xylopsora_canapearum|SX_15611|6676|O|mtSSU_ITS -----------------------------------------------------------------------------------------------------------------------------------------------------------------------------------------------------------------------------------------------------------------------------------------------------------------------------------------------------------------------------------------------------------------------------------------------------------------------------------------------------------------------------------------------------------------------------------------------------------------------------------------------------------------------------------------------------------------------------------------------------------------------------------------------------------------------------------------------------------------------------------------------------------------------------------------CAACGGTTAATACAATATCGTCTATGGCGACTAAAGTTCTAGGTAAAGTAATGATAATGACATTTTTTACCTATGTGTCTTGACCAAGTCACGTGCCAGCAGTCGCGGTAATACGTGGAAGACTAGTGTTATTCATCTTTAATAGGTTTAAAGGGTACCTAGACGGTATATCTAGCCCAA-------AAAGGGTACTAGATAAACTAGAGTTTAATGTGAGGGGG--AAATTAGTACTGATGGAGAAGAGATGAAATTCTGTCATACTA--TCAGGTGACTGGTATCGGCGAAAGCAACCTTTTATGCAAAAACTGACGTTGAAGGACGAAGGCTAGTATAACCAACAGGATTAGTTACCCCAGCAGTCTTAGCAGACAACGCTGAATGCCATAGATTAGA-TTATA-----TTTCTTCTATAAATGAAAGTGTAAGCATTCCACCTCAAGAGTAATTTGGCAACATAGAAATTGGAATCATTAGACCGTATCTGAAACCAGTAGTGGAGTATGTCGTATAACTAGCCGATCCGCAAAAAACCTTACCACAATTTGAATATTT----------ATATAATTATACAAGAGTTGCACGGCTGTCTTCAGTTAATGTCGTGAGATTATGGTTAGTTCCATAAAATTAACGTAAACCCTTACTTTA---TTTTTATATAAAGTAGTTCACCACTATATTGGTTAAGATAGAA-GGGACTAAGACAAGTCATCATGACCTGAATATTGT--CATTAATGAGAT-AGGGGCT---GTTAGCCCCGAACCTCCAACCCTCTGTCTA-CTTACTTT-TGTTGCTTTGGCGGGCCCGCTGGGGA-GGCCCACCGCCGGCGTA--GCCGGTGAGCGCCCGCCGAAGACC--CCTGAAACCCTG--TTTATCGGTGTCGTCTGAGTATTAT--ATAATAGTT-----------TAAAACTTTCAACAACGGATCTCTTGGTTCTGGCATCGATGAAGAACGCAGCGAAATGCGATAAGTAATGTGAATTGCAGAATTCAGTGAATCATCGAATCTTTGAACGCACATTGCGCCCTCTGGTATTCCGGAGGGCATGCCTGTTCGAGCGTCATTACA-CCTCTCAAGCTCTGCTTGGTATT-GGGCCTTCGTCCCC-CGGGGCGTGCCCGAAAGTGAGTGGCGGTGCAGCCTGACTT-CAAGCGTAGTAACTTCA-AAACCCGCTTCGGAAG-CCTCCAGGTTGGGCCGGCCAGACAACCCCAA
292_7_293_7|Xylopsora_canapearum|SX_15615|6677|O|mtSSU_ITS -------------------------------------------------------------------------------------------------------------------------------------------------------------------------------------------------------------------------------------------------------------------------------------------------------------------------------------------------------------------------------------------------------------------------------------------------------------------------------------------------------------------------------------------------------------------------------------------------------------------------------------------------------------------------------------------------------------------------------------------------------------------------------------------------------------------------------------------------------------------------------------------------TTGGAAG-AATGTATAGCGAAAGCTAATTGTATTAGCAGGCAACGGTTAATACAATATCGTCTATGGCGACTAAAGTTCTAGGTAAAGTAATGATAATGACATTTTTTACCTATGTGTCTTGACCAAGTCACGTGCCAGCAGTCGCGGTAATACGTGGAAGACTAGTGTTATTCATCTTTAATAGGTTTAAAGGGTACCTAGACGGTATATCTAGCCCAA-------AAAGGGTACTAGATAAACTAGAGTTTAATGTGAGGGGG--AAATTAGTACTGATGGAGAAGAGATGAAATTCTGTCATACTA--TCAGGTGACTGGTATCGGCGAAAGCAACCTTTTATGCAAAAACTGACGTTGAAGGACGAAGGCTAGTATAACCAACAGGATTAGTTACCCCAGCAGTCTTAGCAGACAACGCTGAATGCCATAGATTAGA-TTATA-----TTTCTTCTATAAATGAAAGTGTAAGCATTCCACCTCAAGAGTAATTTGGCAACATAGAAATTGAAATCATTAGACCGTATCTGAAACCAGTAGTGGAGTATGTCGTATAACTAGCCGATCCGCAAAAAACCTTACCACAATTTGAATATTT----------ATATAATTATACAAGAGTTGCACGGCTGTCTTCAGTTAATGTCGTGAGATTATGGTTAGTTCCATAAAATTAACGTAAACCCTTACTTTA---TTTTTATATAAAGTAGTTCACCACTATATTGGTTAAGATAGAA-GGGACTAAGACAAGTCATCATGACCTGAATATTGT--CATTAATGAGAT-AGGGGCT---GTTAGCCCCGAACCTCCAACCCTTTGTCTA-CTTACTTT-TGTTGCTTTGGCGGGCCCGCTGGGGA-GACCCACCGCCGGCGTA--GCCGGTGAGCGCCCGCCGAAGACC--CCTGAAACCCTG--TTTATCGGTGTCGTCTGAGTATTAT--ATAATAGTT-----------TAAAACTTTCAACAACGGATCTCTTGGTTCTGGCATCGATGAAGAACGCAGCGAAATGCGATAAGTAATGTGAATTGCAGAATTCAGTGAATCATCGAATCTTTGAACGCACATTGCGCCCTCTGGTATTCCGGAGGGCATGCCTGTTCGAGCGTCATTACA-CCTCTCAAGCTCTGCTTGGTATT-GGGCCTTCGTCCCC-CGGGGCGTGCCCGAAAGTGAGTGGCGGTGCAGCCTGACTT-CAAGCGTAGTAACTTCA-AAACCCGCTTCGGAAG-CCTCCAGGTTGGGCCGGCCAGACAACCCCAA
292_9_293_9|Xylopsora_canapearum|SX_15623|6679|O|mtSSU_ITS ----------------------------------------------------------------------------------------------------------------------------------------------------------------------------------------------------------------------------------------------------------------------------------------------------------------------------------------------------------------------------------------------------------------------------------------------------------------------------------------------------------------------------------------------------------------------------------------------------------------------------------------------------------------------------------------------------------------------------------------------------------------------------------------------------------------------------------------------------------------------------------------------------------------------------------------GCAACGGTTAATACAATATCGTCTATGGCGACTAAAGTTCTAGGTAAAGTAATGATAATGACATTTTTTACCTATGTGTCTTGACCAAGTCACGTGCCAGCAGTCGCGGTAATACGTGGAAGACTAGTGTTATTCATCTTTAATAGGTTTAAAGGGTACCTAGACGGTATATCTAGCCCAA-------AAAGGGTACTAGATAAACTAGAGTTTAATGTGAGGGGG--AAATTAGTACTGATGGAGAAGAGATGAAATTCTGTCATACTA--TCAGGTGACTGGTATCGGCGAAAGCAACCTTTTATGCAAAAACTGACGTTGAAGGACGAAGGCTAGTATAACCAACAGGATTAGTTACCCCAGCAGTCTTAGCAGACAACGCTGAATGCCATAGATTAGA-TTATA-----TTTCTTCTATAAATGAAAGTGTAAGCATTCCACCTCAAGAGTAATTTGGCAACATAGAAATTGAAATCATTAGACCGTATCTGAAACCAGTAGTGGAGTATGTCGTATAACTAGCCGATCCGCAAAAAACCTTACCACAATTTGAATATTT----------ATATAATTATACAAGAGTTGCACGGCTGTCTTCAGTTAATGTCGTGAGATTATGGTTAGTTCCATAAAATTAACGTAAACCCTTACTTTA---TTTTTATATAAAGTAGTTCACCACTATATTGGTTAAGATAGAA-GGGACTAAGACAAGTCATCATGACCTGAATATTGT--CATTAATGAGAT-AGGGGCT---GTTAGCCCCGAACCTCCAACCCTTTGTCTA-CTTACTTT-TGTTGCTTTGGCGGGCCCGCTGGGGA-GACCCACCGCCGGCGTA--GCCGGTGAGCGCCCGCCGAAGACC--CCTGAAACCCTG--TTTATCGGTGTCGTCTGAGTATTAT--ATAATAGTT-----------TAAAACTTTCAACAACGGATCTCTTGGTTCTGGCATCGATGAAGAACGCAGCGAAATGCGATAAGTAATGTGAATTGCAGAATTCAGTGAATCATCGAATCTTTGAACGCACATTGCGCCCTCTGGTATTCCGGAGGGCATGCCTGTTCGAGCGTCATTACA-CCTCTCAAGCTCTGCTTGGTATT-GGGCCTTCGTCCCC-CGGGGCGTGCCCGAAAGTGAGTGGCGGTGCAGCCTGACTT-CAAGCGTAGTAACTTCA-AAACCCGCTTCGGAAG-CCTCCAGGTCGGGCCGGCCAGACAACCCCAA
293_8|Xylopsora_canapearum|SX_15620|6678|O|ITS --------------------------------------------------------------------------------------------------------------------------------------------------------------------------------------------------------------------------------------------------------------------------------------------------------------------------------------------------------------------------------------------------------------------------------------------------------------------------------------------------------------------------------------------------------------------------------------------------------------------------------------------------------------------------------------------------------------------------------------------------------------------------------------------------------------------------------------------------------------------------------------------------------------------------------------------------------------------------------------------------------------------------------------------------------------------------------------------------------------------------------------------------------------------------------------------------------------------------------------------------------------------------------------------------------------------------------------------------------------------------------------------------------------------------------------------------------------------------------------------------------------------------------------------------------------------------------------------------------------------------------------------------------------------------------------------------------------------CATTAATGAGAT-AGGGGCT---GTTAGCCCCGAACCTCCAACCCTTTGTCTA-CTTACTTT-TGTTGCTTTGGCGGGCCCGCTGGGGA-GACCCACCGCCGGCGTA--GCCGGTGAGCGCCCGCCGAAGACC--CCTGAAACCCTG--TTTATCGGTGTCGTCTGAGTATTAT--ATAATAGTT-----------TAAAACTTTCAACAACGGATCTCTTGGTTCTGGCATCGATGAAGAACGCAGCGAAATGCGATAAGTAATGTGAATTGCAGAATTCAGTGAATCATCGAATCTTTGAACGCACATTGCGCCCTCTGGTATTCCGGAGGGCATGCCTGTTCGAGCGTCATTACA-CCTCTCAAGCTCTGCTTGGTATT-GGGCCTTCGTCCCC-CGGGGCGTGCCCGAAAGTGAGTGGCGGTGCAGCCTGACTT-CAAGCGTAGTAACTTCA-AAACCCGCTTCGGAAG-CCTCCAGGTTGGGCCGGCCAGACAACCCCAA
H_oligospora_1 CCAACAGGGATTGCCTCAGTAACGGCGAGTGAAGCGGCAACAGCTCAAATTTGAAATCTGGC-TCTTCCGGAGTCCGAGTTGTAATTTGTAGAGGAT-GCTTCGGGTGCGGCGCCGGTCTAAGTTCCTTGGAACAGGACGTCATAGAGGGTGAGAATCCCGTATGTGACTGGCGATCAAGCCCATGTGAAGCTCCTTCGACGAGTCGAGTTGTTTGGGAATGCAGCTCTAAATGGGTGGTAAATTTCATCTAAAGCTAAATACTGGCCAGAGACCGATAGCGCACAAGTAGAGTGATCGAAAGATGAAAAGCACTTTGGAAAGAGAGTTAAAAAGTACGTGAAATTGTTGAAAGGGAAGCGCTTGCAACCAGACTTGCTCGCGGGTGATCAGCCATGGTTTTCCACGGTGCACTCACCYGTGATCAGGCCAGCATCGGTTTGGGCGGTTGGATAAAGGCCCCGGGAATGTAGCTTCCTCCGGGGAGTGTTATAGCCCGGGGTGCAATGCAGCCAGCCTGGACCGAGGACCGCGCTTCKGCTAAGATGCTGGCRTARTGGTTGTAAGCGACCCGTCTTGA---------------------------------------------------------------------------------------------------------------------------------------------------------------------------------------------------------------------------------------------------------------------------------------------------------------------------------------------------------------------------------------------------------------------------------------------------------------------------------------------------------------------------------------------------------------------------------------------------------------------------------------------------------------------------------------------------------------------------------------------------------------------------------------------------------------------------------------------------------------------------------------------------------------------------------------------------------------------------------------------------------------------------------------------------------------------------------------------------------------------AATGAGAT-AGGGTCT---TTCAGGCCCGAACCTCCAACCCTTTGTGTATCTTACCTTATGTTGCTTTGGCGGGCCCGCTGGGGA-GACCCACCGCCGGCTTC--GCCGGTGAGCGCCCGCCGAAGGAC--CTCAATATTCTG--TTTATCTGTGATGTCTGAGCACAAT--ACAATAGT------------TAAAACTTTCAACAACGGATCTCTTGGTTCTGGCATCGATGAAGAACGCAGCGAAATGCGATAAGTAATGTGAATTGCAGAATTCAGTGAATCATCGAATCTTTGAACGCACATTGCGCCCTCTGGTATTCCGGGGGGCATGCCTGTTCGAGCGTCATTACA-CCCCTCAAGCTCTGCTTGGTGTT-GGGCCTTCGTCCCC-CGGGACGTGCCCGAAAATCAGTGGCGGTGCAGCCTGACTT-CAAGCGCAGTAACTTAA-AAACCCGCTTCAGAAG-CCTTCAGGTTGGATCGGCCAGACAACCC-AA
H_oligospora_2 CCAACAGGGATTGCCTCAGTAACGGCGAGTGAAGCGGCAACAGCTCAAATTTGAAATCTGGC-TCTTCCGGAGTCCGAGTTGTAATTTGTAGAGGAT-GCTTCGGGTGCGGCGCCGGTCTAAGTTCCTTGGAACAGGACGTCATAGAGGGTGAGAATCCCGTATGTGACTGGCGATCAAGCTCATGTGAAGCTCCTTCGACGAGTCGAGTTGTTTGGGAATGCAGCTCTAAATGGGTGGTAAATTTCATCTAAAGCTAAATACTGGCCAGAGACCGATAGCGCACAAGTAGAGTGATCGAAAGATGAAAAGCACTTTGGAAAGAGAGTTAAAAAGTACGTGAAATTGTTGAAAGGGAAGCGCTTGCAACCAGACTTGCTCGCGGGTGATCAGCCATGGTTTTCCACGGTGCACTCACCYGTGATCAGGCCAGCATCGGTTTGGGCGGTTGGATAAAGGCCCCGGGAATGTAGCTTCCTCCGGGGAGTGTTATAGCCCGGGGTGCAATGCAGCCAGCCTGGACCGAGGACCGCGCTTCKGCTAAGATGCTGGCRTARTGGTTGTAAGCGACCCGTCTTGAA---------------------------------------------------------------------------------------------------------------------------------------------------------------------------------------------------------------------------------------------------------------------------------------------TTGGAGG-AATGTA-AGCGAAAGCTAATTGTATGAAAAGCTAAT-GTAAATACAATATCGACTATGTCGACTAAAGTTCTAGGTAGAGTAATGATAATGACATTCTTTACCTATATGTCTTGACCAAGTCACGTGCCAGCAGTCGCGGTAATACGTGGAAGACTAGTGTTATTCATCTTTAATAGGTTTAAAGGGTACCTAGACGGTAAATCAAGCCCCA-------AAAGGGTACT-GATAAACTAGAGTTTAATGTGAGGGGG--TGATTAGTACTAATGGAGTAGAGATGAAATTCTGTCATACCA--TAAGGAGACAGGTATCGGCGAAAGCAACCCTTTATGTAAAAACTGACGTTGAAGGACGAAGGCTTGGGTCATAAACAGGATTAGATACCCTAGTATTCTGAGCAGACAACGCTGAATGCCATAGATTAGATTTATT-----TTTTCTCTATAAATGAAAGTGTAAGCATTCCACCTCAAGAGTAA---------------------------------------------------------------------------------------------------------------------------------------------------------------------------------------------------------------------------------------------------------------------------------------------------CATTAATGAGAT-AGGGTCT---TTCAGGCCCGAACCTCCAACCCTTTGTGTATCTTACCTTATGTTGCTTTGGCGGGCCCGCTGGGGA-GACCCACCGCCGGCTTC--GCCGGTGAGCGCCCGCCGAAGGAC--CTCAAAATTCTG--TTTATCTGTGATGTCTGAGCACAAT--ACAATAGT------------TAAAACTTTCAACAACGGATCTCTTGGTTCTGGCATCGATGAAGAACGCAGCGAAATGCGATAAGTAATGTGAATTGCAGAATTCAGTGAATCATCGAATCTTTGAACGCACATTGCGCCCTCTGGTATTCCGGGGGGCATGCCTGTTCGAGCGTCATTACA-CCCCTCAAGCTCTGCTTGGTGTT-GGGCCTTCGTCCCC-CGGGACGTGCCCGAAAATCAGTGGCGGTGCAGCCTGACTT-CAAGCGCAGTAACTTAA-AAACCCGCTTCAGAAG-CCTTCAGGTTGGATCGGCCAGACAACCC-AA
H_oligospora_3 CCAACAGGGATTGCCTCAGTAACGGCGAGTGAAGCGGCAACAGCTCAAATTTGAAATCTGGC-TCTTCCGGAGTCCGAGTTGTAATTTGTAGAGGAT-GTTTCGGGTGCGGCGCCGGTCTAAGTTCCTTGGAACAGGACGTCATAGAGGGTGAGAATCCCGTATGTGACTGGCGATCAAGCTCATGTGAAGCTCCTTCGACGAGTCGAGTTGTTTGGGAATGCAGCTCTAAATGGGTGGTAAATTTCATCTAAAGCTAAATACTGGCCAGAGACCGATAGCGCACAAGTAGAGTGATCGAAAGATGAAAAGCACTTTGGAAAGAGAGTTAAAAAGTACGTGAAATTGTTGAAAGGGAAGCGCTTGCAACCAGACTTGCTCGCGGGTGATCAGCCATGGTTTTCCACGGTGCACTCACCCGTGATCAGGCCAGCATCGGTTTGGGCGGTTGGATAAAGGCCCCGGGAATGTAGCTTCCTCCGGGGAGTGTTATAGCCCGGGGTGCAATGCAGCCAGCCTGGACCGAGGACCGCGCTTCGGCTAGGATGCTGGCGTAATGGTTGTAAGCGACCCGTCTTGAAACA------------------------------------------------------------------------------------------------------------------------------------------------------------------------------------------------------------------------------------------------------------------------------------------TTGGAGG-AATGTA-AGCGAAAGCTAATTGTATGAAAAGCTAAT-GTAAATACAATATCGACTATGTCGACTAAAGTTCTAGGTAGAGTAATGATAATGACATTCTTTACCTATATGTCTTGACCAAGTCACGTGCCAGCAGTCGCGGTAATACGTGGAAGACTAGTGTTATTCATCTTTAATAGGTTTAAAGGGTACCTAGACGGTATATCAAGCCCCA-------AAAGGGTACT-GATAAACTAGAGTTTAATGTGAGGGGG--TGATTAGTACTAATGGAGTAGAGATGAAATTCTGTCATACCA--TAAGGAGACAGGTATCGGCGAAAGCAACCCTTTATGTAAAAACTGACGTTGAAGGACGAAGGCKTGGGTCATAAACAGGATTAGATACCCTAGTATTCTGAGCAGACAACGCTGAATGCCATAGATTAGATTTATT-----TTTTCTCTATAAATGAAAGTGTAAGCATTCCACCTCAAGAGTAATTTGGCAACATGGAAACTGAAATCATTAGACCGTTTCTGAAACCAGTAGTGAAGTATGTTGTTTAATTAGATGATACGCAAAAAACCTTACCACAATTTGAATATTTTTATTT----TTATAATTATACAAGCGTTGCACGGCTGTCTTCAGTTAATGTCGTGAGATTTTGGTTAGTTCCATTAAATTAACGTAAACCCTTACTTTA---TTTATATATAAAGTAGTTCACCGCTATATTGGATAAGATAGAA-GGGACTAAGACAA------------------------CATTAATGAGAT-AGGGTCT---TTCAGGCCCGAACCTCCAACCCTTTGTGTATCTTACCTTATGTTGCTTTGGCGGGCCCGCTGGGGA-GACCCACCGCCGGCTTC--GCCGGTGAGCGCCCGCCGAAGGAC--CTCAAAATTCTG--TTTATCTGTGATGTCTGAGCACAAT--ACAATAGT------------TAAAACTTTCAACAACGGATCTCTTGGTTCTGGCATCGATGAAGAACGCAGCGAAATGCGATAAGTAATGTGAATTGCAGAATTCAGTGAATCATCGAATCTTTGAACGCACATTGCGCCCTCTGGTATTCCGGGGGGCATGCCTGTTCGAGCGTCATTACA-CCCCTCAAGCTCTGCTTGGTGTT-GGGCCTTCGTCCCC-TGGGACGTGCCCGAAAATCAGTGGCGGTGCAGCCTGACTT-CAAGCGCAGTAACTTAA-AAACCCGCTTCAGAAG-CCTTCAGGTTGGATCGGCCAGACAACCC-AA
H_oligospora_4 CCAACAGGGATTGCCTCAGTAACGGCGAGTGAAGCGGCAACAGCTCAAATTTGAAATCTGGC-TCTTCCGGAGTCCGAGTTGTAATTTGTAGAGGAT-GCTTCGGGTGCGGCGCCGGTCTAAGTTCCTTGGAACAGGACGTCATAGAGGGTGAGAATCCCGTATGTGACTGGCGATCAAGCTCATGTGAAGCTCCTTCGACGAGTCGAGTTGTTTGGGAATGCAGCTCTAAATGGGTGGTAAATTTCATCTAAAGCTAAATACTGGCCAGAGACCGATAGCGCACAAGTAGAGTGATCGAAAGATGAAAAGCACTTTGGAAAGAGAGTTAAAAAGTACGTGAAATTGTTGAAAGGGAAGCGCTTGCAACCAGACTTGCTCGCGGGTGATCAGCCATGGTTTTCCACGGTGCACTCACCYGTGATCAGGCCAGCATCGGTTTGGGCGGTTGGATAAAGGCCCCGGGAATGTAGCTTCCTCCGGGGAGTGTTATAGCCCGGGGTGCAATGCAGCCAGCCTGGACCGAGGACCGCGCTTCKGCTAAGATGCTGGCRTARTGGTTGTAAGCGACCCGTCTTGAA----------------------------------------------------------------------------------------------------------------------------------------------------------------------------------------------------------------------------------------------------------------------------------------------------------------------------------------------------------------------------------------------------------------------------------------------------------------------------------------------------------------------------------------------------------------------------------------------------------------------------------------------------------------------------------------------------------------------------------------------------------------------------------------------------------------------------------------------------------------------------------------------------------------------------------------------------------------------------------------------------------------------------------------------------------------------------------------------------------------CATTAATGAGAT-AGGGTCT---TTCAGGCCCGAACCTCCAACCCTTTGTGTATCTTACCTTATGTTGCTTTGGCGGGCCCGCTGGGGA-GACCCACCGCCGGCTTC--GCCGGTGAGCGCCCGCCGAAGGAC--CTCAAAATTCTG--TTTATCTGTGATGTCTGAGCACAAT--ACAATAGT------------TAAAACTTTCAACAACGGATCTCTTGGTTCTGGCATCGATGAAGAACGCAGCGAAATGCGATAAGTAATGTGAATTGCAGAATTCAGTGAATCATCGAATCTTTGAACGCACATTGCGCCCTCTGGTATTCCGGGGGGCATGCCTGTTCGAGCGTCATTACA-CCCCTCAAGCTCTGCTTGGTGTT-GGGCCTTCGTCCCC-CGGGACGTGCCCGAAAATCAGTGGCGGTGCAGCCTGACTT-CAAGCGCAGTAACTTAA-AAACCCGCTTCAGAAG-CCTTCAGGTTGGATCGGCCAGACAACCC-AA
H_sierrae_1 CCAACAGGGATTGCCTCAGTAACGGCGAGTGAAGCGGCAACAGCTCAAATTTGAAATCTGGC-TCTTTCAGGGTCCGAGTTGTAATTTGTAGAGGAT-GTTTCGGGTGCGGCKCCGGTCTAAGTTCCTTGGAACAGGACGTCATAGAGGGTGAGAATCCCGTATGTGACTGGCGATCAWGCCCATGTGAAGCTCCTTCGACGAGTCGAGTTGTTTGGGAATGCAGCTCTAAATGGGTGGTAAATTTCATCTAAAGCTAAATACCGGCCAGAGACCGATAGCGCACAAGTAGAGTGATCGAAAGATGAAAAGCACTTTGGAAAGAGAGTTAAAAAGTACGTGAAATTGTTGAAAGGGAAGCGCTTGCAACCAGACTTGCTCGCGGGTGATCAGCCATGGTTTTCCACGGTGCACTCACCCGTGATCAGGCCAGCATCGGTTTGGGCGGTTGGATAAAGGCCCCGGGAATGTAGCTTCCTCCGGGGAGTGTTATAGCCCGGGGCGTAATGCGGCCAGCCTGGACCGAGGACCGCGCTTCGGCTAGGATGCTGGCGTAATGGTTGTAAGCGACCCGTCTTGA----------------------------------------------------------------------------------------------------------------------------------------------------------------------------------------------------------------------------------------------------------------------------------------------TTGGAGG--ATGTA-AGCGAAAGCTAATTGTATGAAAAGCTAAT-GTAAATACAATATCGACTATGTCGACTAAAGTTCTAGGTAGAGTAATGATAATGACATTCTTTACCTATATGTCTTGACCAAGTCACGTGCCAGCAGTCGCGGTAATACGTGGAAGACTAGTGTTATTCATCTTTAATAGGTTTAAAGGGTACCTAGACGGTAAATCAAGCCCCA-------AAAGGGTACT-GATAAACTAGAGTTTAATGTGAGGGGG--TGATTAGTACTAATGGAGTAGAGATGAAATTCTGTCATACCA--TAAGGAGACAGGTATCGGCGAAAGCAACCCTTTATGTAAAAACTGACGTTGAAGGACGAAGGCTTGGGTCATAAACAGGATTAGATACCCTAGTATTCTGAGCAGACAACGCTGAATGCCATAGATTAGATTTATT-----TTTTCTCTATAAATGAAAGTGTAAGCATTCCACCTCAAGAGTAATTTGGCAACATGGAAACTGAAATCATTAGACCGTTTCTGAAACCAGTAGTGAAGTATGTTGTTTAATTAGATGATACGCAAAAAACCTTACCACAATTTGAATATTTTTATTT----TTATAATTATACAAGCGTTGCACGGCTGTCTTCAGTTAATGTCGTGAGATTTTGGTTAGTTCCATTAAATTAACGTAAACCCTTACTTTA---TTTATATATAAAGTAGTTCACCGCTATATTGGATAAGATAGAA-GGGACTAAGACAAGTCATCATGGCCTGAATATTGTGGCATTAATGAGAT-AGGGTCT---TTCAGGCCCGAACCTCCAACCCTTTGTGTATCTTACCTTATGTTGCTTTGGCGGGTCCGCTGGGGA-GACCCACCGCCGGCTTT--GCCGGCGAGCGCCCGCCGGAGGAC--CTCAAAACTCTG--TTTATCAGTGACGTCTGAGTACTAT--ACAATAGT------------TAAAACTTTCAACAACGGATCTCTTGGTTCTGGCATCGATGAAGAACGCAGCGAAATGCGATAAGTAATGTGAATTGCAGAATTCAGTGAATCATCGAATCTTTGAACGCACATTGCGCCCTCTGGTATTCCGGGGGGCATGCCTGTTCGAGCGTCATTACA-CCTCTCAAGCTCTGCTTGGTATT-GGGCCCTCGTCCCC-CGGGACGTGCCCGAAAATCAGTGGCGGTGCAGCCTGACTT-CAAGCGCAGTAACTTAA-AAACCCGCTTCAGAAG-CCTTCAGGTTGGATCAGCCAGACAACCC-AA
H_sierrae_2 --------------------------------------------------------------------------------------------------------------------------------------------------------------------------------------------------------------------------------------------------------------------------------------------------------------------------------------------------------------------------------------------------------------------------------------------------------------------------------------------------------------------------------------------------------------------------------------------------------------------------------------------------------------------------------------------------------------------------------------------------------------------------------------------------------------------------------------------------------------------------------------------------------------------------------------------------------------------------------------------------------------------------------------------------------------------------------------------------------------------------------------------------------------------------------------------------------------------------------------------------------------------------------------------------------------------------------------------------------------------------------------------------------------------------------------------------------------------------------------------------------------------------------------------------------------------------------------------------------------------------------------------------------------------------------------------------------------------CATTAATGAGAT-AGGGTCT---TTCAGGCCCGAACCTCCAACCCTTTGTGTATCTTACCTTATGTTGCTTTGGCGGGTCCGCTGGGGA-GACCCACCGCCGGCTTT--GCCGGCGAGCGCCCGCCGGAGGAC--CTCAAAACTCTG--TTTATCAGTGACGTCTGAGTACTAT--ACAATAGT------------TAAAACTTTCAACAACGGATCTCTTGGTTCTGGCATCGATGAAGAACGCAGCGAAATGCGATAAGTAATGTGAATTGCAGAATTCAGTGAATCATCGAATCTTTGAACGCACATTGCGCCCTCTGGTATTCCGGGGGGCATGCCTGTTCGAGCGTCATTACA-CCTCTCAAGCTCTGCTTGGTATT-GGGCCCTCGTCCCC-CGGGACGTGCCCGAAAATCAGTGGCGGTGCAGCCTGACTT-CAAGCGCAGTAACTTAA-AAACCCGCTTCAGAAG-CCTTCAGGTTGGATCAGCCAGACAACCC-AA
H_scalaris_1 CCAACAGGGATTGCCTCAGTAACGGCGAGTGAAGCGGCAACAGCTCAAATTTGAAATCTGGT-CCTTCCAGGGCCCGAGTTGTAATTTGTAGAGGAT-GCTTCGGGTGCGGCGCCGGTTTAAGATCCTTGGAACAGGACGTCATAGAGGGTGAGAATCCCGTATGTGACTGGCGATCAAGCCCTTGTGAAGCTCCTTCGACGAGTCGAGTTGTTTGGGAATGCAGCTCTAAATGGGTGGTAAATTTCATCTAAAGCTAAATACCGGCCAGAGACCGATAGCGCACAAGTAGAGTGATCGAAAGATGAAAAGCACTTTGGAAAGAGAGTTAAAAAGTACGTGAAATTGTTGAAAGGGAAGCGCTTGCGACCAGACTTGCCCGTGGGTGATCAGCCGTTATTCTTAGCGGTGCACTCGCCCATGGTCAGGCCAGCATCGGTTTGGGCGGTTGGATAAAGGCCCCGGGAACGTAGCTCCCTCCGGGGAGTGTTATAGCCCGGGGTGCAATGCAGCCCGCCCGGACCGAGGACCGCGCTTCGGCTAGGATGCTGGCGTAATGGTCGTAAGCGACCCGTCTTGAAACACGGACCAAGA--------------------------------------------------------------------------------------------------------------------------------------------------------------------------------------------------------------------------------------------------------------------------------TTGGAGG--ATGTATAGCGAAAGCTAATTGTATTAATG---AACAGTTAATGCAATATCGACTATGTCGACTAAAGTTCTAGGTAGAGTAATGATAATGACATTTTTTACCTATATGTCTTGACCAAATCACGTGCCAGCAGTCGCGGTAATACGTGGAAGACTAGTGTTATTCATCTTTAATAGGTTTAAAGGGTACCTAGACGGTATATCTAGCCCAA-------AAAGGGTACT-GATAAACTAGAGTTTAATGTGAGGGGG-----GGAGTACTAAAGGAGTAGAGATGAAATTCTGTCATACCA--ATAGGTAACAGGTATCGGCGAAAGCAACCTTTTATGCAAAAACTGACGTTGAAGGACGAAGGCTCGGGTCACAAACAGGATTAGATACCCTAGTAGTCTGAGCAGACAACGCTGAATGCCATAGATTAGA-TTTTA-----TTTCTTCTATAAATGAAAGTGTAAGCATTCCACCTCAAGAGTAATTTGGCCACATAGAAACTGAAATCATTAGACCGTTTCTGAAACCAGTAGTGAAGTATGTTGTTTAATTTGATGGTCCGCAAAAAACCTTACCACAATTTGAATATTCTTATATCTTTTTATATTTATACAAGCGTTGCACGGCTGTCTTCAGTTAATGTCGTGAGAATTTGGTTAGTTCCATTTAATTAACGTAAACCCTTACTTTA-TTTTATTTTATAAAGTTGTTCACCGCTATATTGGATATGATAAAA-GGGACTAAGACAAGTCATCATGGCCTAAATATTGTGGCATTACCGAGAT-AGGGTCT---TTCTGGCCCGAACCTCCTACCCTCTGTGTACCTTACCTT-TGTTGCTTTGGTGGG-CCGTTGGGGA-GACCCACCGTCGGCCGCT-GCTGACGAGTGCCCGCCGGAGTCC--ATCAAAATTCTG-TTTCATCGGTGATGTCTGAGTACTAT--ACAATAGTT-----------TAAAACTTTCAACAACGGATCTCTTGGTTCTGGCATCGATGAAGAACGCAGCGAAATGCGATAAGTAATGTGAATTGCAGAATTCAGTGAATCATCGAATCTTTGAACGCACATTGCGCCCCTTGGTATTCCGAGGGGCATGCCTGTTCGAGCGTCATTACA-CCCCTCAAGCTATGCTTGGTGTT-GGGCCT-CGCCCCT-CGGGGCGTGCCCGAAAGTTAGTGGCGGTGCAGCCCGACTT-CAAGCGTAGTAAATACATCATTTCGCTTTGGAAG-CCTCCAGGTTGGGCCTGCCAGACAACCC---
H_scalaris_2 CCAACAGGGATTGCCTCAGTAACGGCGAGTGAAGCGGCAACAGCTCAAATTTGAAATCTGGT-CCTTCCAGGGCCCGAGTTGTAATTTGTAGAGGAT-GCTTCGGGTGCGGCGCCGGTCTAAGATCCTTGGAACAGGACGTCATAGAGGGTGAGAATCCCGTATGTGACTGGCGATCAAGCCCTTGTGAAGCTCCTTCGACGAGTCGAGTTGTTTGGGAATGCAGCTCTAAATGGGTGGTAAATTTCATCTAAAGCTAAATACCGGCCAGAGACCGATAGCGCACAAGTAGAGTGATCGAAAGATGAAAAGCACTTTGGAAAGAGAGTTAAAAAGTACGTGAAATTGTTGAAAGGGAAGCGCTTGCGACCAGACTTGCCCGCGGGTGATCAGCCGTTATTCTTAGCGGTGCACTCGCCCGCGGTCAGGCCAGCATCGGTTTGGGCGGTTGGATAAAGGCCCTGGGAACGTAGCTCCCTCCGGGGAGTGTTATAGCCCGGGGTGCAATGCAGCCCGCCCGGACCGAGGACCGCGCTTCGGCTAGGATGCTGGCGTAATGGTCGTAAGCGACCCGTCTTGAAACACGGACCAAGGAGTCTAACATCTATGCGAGTGTTTGGGTGTCAAACCCATGCGCGTAATGAAAGTGAACAGAGGTGGGAACCCTT---TAGGGCGCACCATCGACCGATCCTGATGTCTTCGGATGGATTTGAGTAAGAGCATAGCTGTTGGGACCCGAAAGATGGTGAACTATGCGTGGATAGGGTGAAGCCAGAGGAAACTCTGGTGGAGGCTCGCAGCGGTTCTGACGTGCAAATCGATCGTCAAATCTGCGTATAGGGGCGAAAGACTAATCGAACCATTTGGAGG-AATGTATAGCGAAAGCTAATTGTATTAATG---AACAGTTAATGCAATATCGACTATGTCGACTAAAGTTCTAGGTAGAGTAATGATAATGACATTTTTTACCTATATGTCTTGACCAAATCACGTGCCAGCAGTCGCGGTAATACGTGGAAGACTAGTGTTATTCATCTTTAATAGGTTTAAAGGGTACCTAGACGGTATATCTAGCCCAA-------AAAGGGTACT-GATAAACTAGAGTTTAATGTGAGGGGG-----GGAGTACTAAAGGAGTAGAGATGAAATTCTGTCATACCA--ATAGGTAACAGGTATCGGCGAAAGCAACCTTTTATGCAAAAACTGACGTTGAAGGACGAAGGCTCGGGTCACAAACAGGATTAGATACCCTAGTAGTCTGAGCAGACAACGCTGAATGCCATAGATTAGA-TTTTA-----TTTCTTCTATAAATGAAAGTGTAAGCATTCCACCTCAAGAGTAATTTGGCCACATAGAAACTGAAATCATTAGACCGTTTCTGAAACCAGTAGTGAAGTATGTTGTTTAATTTGATGGTCCGCAAAAAACCTTACCACAATTTGAATATTCTTATATCTTTTTATATTTATACAAGCGTTGCACGGCTGTCTTCAGTTAATGTCGTGAGAATTTGGTTAGTTCCATTTAATTAACGTAAACCCTTACTTTA-TTTTATTTTATAAAGTTGTTCACCGCTATATTGGATATGATAAAAGGGGACTAAGACAAGTCAT-------------------CATGGCCGAGAT-AGGGTCT---TTCTGGCCCGAACCTCCTACCCTCTGTGTACCTTACCTT-TGTTGCTTTGGCGGG-CCGCTGGGGA-GACCCACCGTTGGCCGCT-GCTGACGAGTGCCCGCCGGAGTCT--CTCAAAATTCTG-TTTCATTGGTGATGTCTGAGCACTAT--ACAATAGTT-----------TAAAACTTTCAACAACGGATCTCTTGGTTCTGGCATCGATGAAGAACGCAGCGAAATGCGATAAGTAATGTGAATTGCAGAATTCAGTGAATCATCGGATCTTTGAACGCACATTGCGCCCCTTGGTATTCCGAGGGGCATGCCTGTTCGAGCGTCATTACA-CCCCTCAAGCTATGCTTGGTGTT-GGGCCT-CGCCCCT-CGGGGCGTGCCCGAAAGTTAGTGGCGGTGCAGCCTGACTT-CAAGCGTAGTTAACACATCATTTCGCTTTGGAAG-CCTCCAGGTTGGGCCTGCCAGACAACCC---
H_scalaris_3 CCAACAGGGATTGCCTCAGTAACGGCGAGTGAAGCGGCAACAGCTCAAATTTGAAATCTGGT-CCTTCCAGGGCCCGAGTTGTAATTTGTAGAGGAT-GCTTCGGGTGCGGCGCCGGTTTAAGATCCTTGGAACAGGACGTCATAGAGGGTGAGAATCCCGTATGTGACTGGCGATCAAGCCCTTGTGAAGCTCCTTCGACGAGTCGAGTTGTTTGGGAATGCAGCTCTAAATGGGTGGTAAATTTCATCTAAAGCTAAATACCGGCCAGAGACCGATAGCGCACAAGTAGAGTGATCGAAAGATGAAAAGCACTTTGGAAAGAGAGTTAAAAAGTACGTGAAATTGTTGAAAGGGAAGCGCTTGCGACCAGACTTGCCCGTGGGTGATCAGCCGTTATTCTTAGCGGTGCACTCGCCCATGGTCAGGCCAGCATCGGTTTGGGCGGTTGGATAAAGGCCCCGGGAACGTAGCTCCCTCCGGGGAGTGTTATAGCCCGGGGTGCAATGCAGCCCGCCCGGACCGAGGACCGCGCTTCGGCTAGGATGCTGGCGTAATGGTCGTAAGCGACCCGTCTTGAAACACGGACCAAGGAGTCTAACATCTATGCGAGTGTTTGGGTGTCAAACCCATGCGCGTAATGAAAGTGAACGGAGGTGGGAACCCTT---TAGGGCGCACCATCGACCGATCCTGATGTCTTCGGATGGATTTGAGTAAGAGCATAGCTGTTGGGACCCGAAAGATGGTGAACTATGCGTGGATAGGGTGAAGCCAGAGGAAACTCTGGTGGAGGCTCGCAGCGGTTCTGACGTGCAAATCGATCGTCAAATCTGCGTATAGGGGCGAAAGACTAATCGAACCATTTGGAGG-AATGTATAGCGAAAGCTAATTGTATTAATG---AACAGTTAATGCAATATCGACTATGTCGACTAAAGTTCTAGGTAGAGTAATGATAATGACATTTTTTACCTATATGTCTTGACCAAATCACGTGCCAGCAGTCGCGGTAATACGTGGAAGACTAGTGTTATTCATCTTTAATAGGTTTAAAGGGTACCTAGACGGTATATCTAGCCCAA-------AAAGGGTACT-GATAAACTAGAGTTTAATGTGAGGGGG-----GGAGTACTAAAGGAGTAGAGATGAAATTCTGTCATACCA--ATAGGTAACAGGTATCGGCGAAAGCAACCTTTTATGCAAAAACTGACGTTGAAGGACGAAGGCTCGGGTCACAAACAGGATTAGATACCCTAGTAGTCTGAGCAGACAACGCTGAATGCCATAGATTAGA-TTTTA-----TTTCTTCTATAAATGAAAGTGTAAGCATTCCACCTCAAGAGTAATTTGGCCACATAGAAACTGAAATCATTAGACCGTTTCTGAAACCAGTAGTGAAGTATGTTGTTTAATTTGATGGTCCGCAAAAAACCTTACCACAATTTGAATATTCTTATATCTTTTTATATTTATACAAGCGTTGCACGGCTGTCTTCAGTTAATGTCGTGAGAATTTGGTTAGTTCCATTTAATTAACGTAAACCCTTACTTTA-TTTTATTTTATAAAGTTGTTCACCGCTATATTGGATATGATAAAA-GGGACTAAGACAAGTC---------------------CACTACCGAGAT-AGGGTCT---TTCTGGCCCGAACCTCCTACCCTCTGTGTACCTTACCTT-TGTTGCTTTGGTGGG-CCGTTGGGGA-GACCCACCGCCGGCCGCT-GCTGACGAGTGCCCGCCGGAGTCC--CTCAAAATTCTG-TTTCATCGGTGATGTCTGAGTACTATACACAATAGTT-----------TAAAACTTTCAACAACGGATCTCTTGGTTCTGGCATCGATGAAGAACGCAGCGAAATGCGATAAGTAATGTGAATTGCAGAATTCAGTGAATCATCGAATCTTTGAACGCACATTGCGCCCCTTGGTATTCCGAGGGGCATGCCTGTTCGAGCGTCATTACA-CCCCTCAAGCTATGCTTGGTGTT-GGGCCT-CGCCCCT-CGGGGCGTGCCCGAAAGTTAGTGGCGGTGCAGCCTGACTT-CAAGCGTAGTAAATACATCATTTCGCTTTGGAAG-CCTCCAGGTTGGGCCTGCCAGACAACCC---
H_scalaris_4 CCAACAGGGATTGCCTCAGTAACGGCGAGTGAAGCGGCAACAGCTCAAATTTGAAATCTGGT-CCTTCCAGGGCCCGAGTTGTAATTTGTAGAGGAT-GCTTCGGGTGCGGCGCCGGTTTAAGATCCTTGGAACAGGACGTCATAGAGGGTGAGAATCCCGTATGTGACTGGCGATCAAGCCCTTGTGAAGCTCCTTCGACGAGTCGAGTTGTTTGGGAATGCAGCTCTAAATGGGTGGTAAATTTCATCTAAAGCTAAATACCGGCCAGAGACCGATAGCGCACAAGTAGAGTGATCGAAAGATGAAAAGCACTTTGGAAAGAGAGTTAAAAAGTACGTGAAATTGTTGAAAGGGAAGCGCTTGCGACCAGACTTGCCCGTGGGTGATCAGCCGTTATTCTTAGCGGTGCACTCGCCCATGGTCAGGCCAGCATCGGTTTGGGCGGTTGGATAAAGGCCCCGGGAACGTAGCTCCCTCCGGGGAGTGTTATAGCCCGGGGTGCAATGCAGCCCGCCCGGACCGAGGACCGCGCTTCGGCTAGGATGCTGGCGTAATGGTCGTAAGCGACCCGTCTTGAAACACGGACCAAGGAGTCTAACATCTATGCGAGTGTTTGGGTGTCAAACCCATGCGCGTAATGAAAGTGAACGGAGGTGGGAACCCTT---TAGGGCGCACCATCGACCGATCCTGATGTCTTCGGATGGATTTGAGTAAGAGCATAGCTGTTGGGACCCGAAAGATGGTGAACTATGCGTGGATAGGGTGAAGCCAGAGGAAACTCTGGTGGAGGCTCGCAGCGGTTCTGACGTGCAAATCGATCGTCAAATCTGCGTATAG--------GACTAATCGAACCATTTGGAGG-AATGTATAGCGAAAGCTAATTGTATTAATG---AACAGTTAATGCAATATCGACTATGTCGACTAAAGTTCTAGGTAGAGTAATGATAATGACATTTTTTACCTATATGTCTTGACCAAATCACGTGCCAGCAGTCGCGGTAATACGTGGAAGACTAGTGTTATTCATCTTTAATAGGTTTAAAGGGTACCTAGACGGTATATCTAGCCCAA-------AAAGGGTACT-GATAAACTAGAGTTTAATGTGAGGGGG-----GGAGTACTAAAGGAGTAGAGATGAAATTCTGTCATACCA--ATAGGTAACAGGTATCGGCGAAAGCAACCTTTTATGCAAAAACTGACGTTGAAGGACGAAGGCTCGGGTCACAAACAGGATTAGATACCCTAGTAGTCTGAGCAGACAACGCTGAATGCCATAGATTAGA-TTTTA-----TTTCTTCTATAAATGAAAGTGTAAGCATTCCACCTCAAGAGTAATTTGGCCACATAGAAACTGAAATCATTAGACCGTTTCTGAAACCAGTAGTGAAGTATGTTGTTTAATTTGATGGTCCGCAAAAAACCTTACCACAATTTGAATATTCTTATATCTTTTTATATTTATACAAGCGTTGCACGGCTGTCTTCAGTTAATGTCGTGAGAATTTGGTTAGTTCCATTTAATTAACGTAAACCCTTACTTTA-TTTTATTTTATAAAGTTGTTCACCGCTATATTGGATATGATAAAA-GGGACTAAGACAAGTCATCATGGCCTAAATATT-----------------------------------------------------------------------------------------------------------------------------------------------------------------------------------------------------------------------------------------------------------------------------------------------------------------------------------------------------------------------------------------------------------------------------------------------------------------------------------------------------------------------------
H_scalaris_5 CCAACAGGGATTGCCTCAGTAACGGCGAGTGAAGCGGCAACAGCTCAAATTTGAAATCTGGT-CCTTCCAGGGCCCGAGTTGTAATTTGTAGAGGAT-GCTTCGGGTGCGGCGCCGGTTTAAGATCCTTGGAACAGGACGTCATAGAGGGTGAGAATCCCGTATGTGACTGGCGATCAAGCCCTTGTGAAGCTCCTTCGACGAGTCGAGTTGTTTGGGAATGCAGCTCTAAATGGGTGGTAAATTTCATCTAAAGCTAAATACCGGCCAGAGACCGATAGCGCACAAGTAGAGTGATCGAAAGATGAAAAGCACTTTGGAAAGAGAGTTAAAAAGTACGTGAAATTGTTGAAAGGGAAGCGCTTGCGACCAGACTTGCCCGTGGGTGATCAGCCGTTATTCTTAGCGGTGCACTCGCCCATGGTCAGGCCAGCATCGGTTTGGGCGGTTGGATAAAGGCCCCGGGAACGTAGCTCCCTCCGGGGAGTGTTATAGCCCGGGGTGCAATGCAGCCCGCCCGGACCGAGGACCGCGCTTCGGCTAGGATGCTGGCGTAATGGTCGTAAGCGACCCGTCTTGAAACACGGACCAAGGAGTCTAACATCTATGCGAGTGTTTGGGTGTCAAACCCATGCGCGTAATGAAAGTGAACGGAGGTGGGAACCCTT---TAGGGCGCACCATCGACCGATCCTGATGTCTTTGGATGGATTTGAGTAAGAGCATAGCTGTTGGGACCCGAAAGATGGTGAACTATGCGTGGATAGGGTGAAGCCAGAGGAAACTCTGGTGGAGGCTCGCAGCGGTTCTGACGTGCAAATCGATCGTCAAATCTGCGTATAG--------GACTAATCGAACCATTTGGAGG-AATGTATAGCGAAAGCTAATTGTATTAATG---AACAGTTAATGCAATATCGACTATGTCGACTAAAGTTCTAGGTAGAGTAATGATAATGACATTTTTTACCTATATGTCTTGACCAAATCACGTGCCAGCAGTCGCGGTAATACGTGGAAGACTAGTGTTATTCATCTTTAATAGGTTTAAAGGGTACCTAGACGGTATATCTAGCCCAA-------AAAGGGTACT-GATAAACTAGAGTTTAATGTGAGGGGG-----GGAGTACTAAAGGAGTAGAGATGAAATTCTGTCATACCA--ATAGGTAACAGGTATCGGCGAAAGCAACCTTTTATGCAAAAACTGACGTTGAAGGACGAAGGCTCGGGTCACAAACAGGATTAGATACCCTAGTAGTCTGAGCAGACAACGCTGAATGCCATAGATTAGA-TTTTA-----TTTCTTCTATAAATGAAAGTGTAAGCATTCCACCTCAAGAGTAATTTGGCCACATAGAAACTGAAATCATTAGACCGTTTCTGAAACCAGTAGTGAAGTATGTTGTTTAATTTGATGGTCCGCAAAAAACCTTACCACAATTTGAATATTCTTATATCTTTTTATATTTATACAAGCGTTGCACGGCTGTCTTCAGTTAATGTCGTGAGAATTTGGTTAGTTCCATTTAATTAACGTAAACCCTTACTTTA-TTTTATTTTATAAAGTTGTTCACCGCTATATTGGATATGATAAAA-GGGACTAAGACAAGTCATCATGGCCTAAATATTGTGG-------------------------------------------------------------------------------------------------------------------------------------------------------------------------------------------------------------------------------------------------------------------------------------------------------------------------------------------------------------------------------------------------------------------------------------------------------------------------------------------------------------------------
H_australis_1 ----------------------------------------------------------------------------------------------------------------------------------------------------------------------------------------------------------------------------------------------------------------------------------------------------------------------------------------------------------------------------------------------------------------------------------------------------------------------------------------------------------------------------------------------------------------------------------------------------------------------------------------------------------------------------------------------------------------------------------------------------------------------------------------------------------------------------------------------------------------------------------------------------------------------------------------------------------------------------------------------------------------------------------------------------------------------------------------------------------------------------------------------------------------------------------------------------------------------------------------------------------------------------------------------------------------------------------------------------------------------------------------------------------------------------------------------------------------------------------------------------------------------------------------------------------------------------------------------------------------------------------------------------------------------------------------------------------------------------------------------AGG-CCGAACCTCCCACCCTTTGTGTACCTTACCTT-TGTTGCTTTGGCGGGCCCGTGGGGAT-CACCCACCGTCGGCTCCG-GTTGACGCGTGCCCGCCAGAGTCC--CTCAAAACTCCG----ATTCAATGATGTCTGAGCACTAT--TCAATATATAAAAA------TAAAACTTTCAACAACGGATCTCTTGGTTCTGGCATCGATGAAGAACGCAGCGAAATGCGATAAGTAATGTGAATTGCAGAATTCAGTGAATCATCGAATCTTTGAA----------------------------------------------------------------------------------------------------------------------------------------------------------------------------------------------------------
H_australis_2 -------------------------------------------------------------------------------------------------------------------------------------------------------------------------------------------------------------------------------------------------------------------------------------------------------------------------------------------------------------------------------------------------------------------------------------------------------------------------------------------------------------------------------------------------------------------------------------------------------------------------------------------------------------------------------------------------------------------------------------------------------------------------------------------------------------------------------------------------------------------------------------------------------------------------------------------------------------------------------------------------------------------------------------------------------------------------------------------------------------------------------------------------------------------------------------------------------------------------------------------------------------------------------------------------------------------------------------------------------------------------------------------------------------------------------------------------------------------------------------------------------------------------------------------------------------------------------------------------------------------------------------------------------------------------------------------------------------------------------------------TCGAGG-CCGAACCTCCCACCCTTTGTGTACCTTACCTT-TGTTGCTTTGGCGGGCCCGTGGGGAT-CACCCACCGTCGGCTCCG-GTTGACGCGTGCCCGCCAGA----------------------------------------------------------------------------------------------------------------------------------------------------------------------------------------------------------------------------------------------------------------------------------------------------------------------------------------------------------------------------------------
H_australis_3 ---------------------------------------------------------------------------------------------------------------------------------------------------------------------------------------------------------------------------------------------------------------------------------------------------------------------------------------------------------------------------------------------------------------------------------------------------------------------------------------------------------------------------------------------------------------------------------------------------------------------------------------------------------------------------------------------------------------------------------------------------------------------------------------------------------------------------------------------------------------------------------------------------------------------------------------------------------------------------------------------------------------------------------------------------------------------------------------------------------------------------------------------------------------------------------------------------------------------------------------------------------------------------------------------------------------------------------------------------------------------------------------------------------------------------------------------------------------------------------------------------------------------------------------------------------------------------------------------------------------------------------------------------------------------------------------------------------------------------------------TT--TCGAGG-CCGAACCTCCCACCCTTTGTGTACCTTACCTT-TGTTGCTTTGGCGGGCCCGTGGGGAT-CACCCACCGTCGGCTCCG-GTTGACGCGTGCCCGCCAGAGTCC--CTCAAAACTCCG----ATTCAATGATGTCTGAGCACTAT--TCAATATATAARAA------TAAAACTTTCAACAACGGATCTCTTGGTTCTGGCATCGATGAAGAACGCAGCGAAATGCGATAAGTAATGTGAATTGCAGAATTCAGTGAATCATCGAATCTTTGAAC---------------------------------------------------------------------------------------------------------------------------------------------------------------------------------------------------------
H_australis_4 -----------------------------------------------------------------------------------------------------------------------------------------------------------------------------------------------------------------------------------------------------------------------------------------------------------------------------------------------------------------------------------------------------------------------------------------------------------------------------------------------------------------------------------------------------------------------------------------------------------------------------------------------------------------------------------------------------------------------------------------------------------------------------------------------------------------------------------------------------------------------------------------------------------------------------------------------------------------------------------------------------------------------------------------------------------------------------------------------------------------------------------------------------------------------------------------------------------------------------------------------------------------------------------------------------------------------------------------------------------------------------------------------------------------------------------------------------------------------------------------------------------------------------------------------------------------------------------------------------------------------------------------------------------------------------------------------------------------------------------GGTCTT--TYGAGG-CCGAACCTCCCACCCTTTGTGTACCTTACCTT-TGTTGCTTTGGCGGGCCCRTGGGGAT-CACCCACCGTCGGCTCCG-GTTGACGCGTGCCCGCCAGAGTCC--CTCAAAACTCC-----ATTCAATGATGTCTGAGCACTAT--TCAAT----AAGAA------TAAAACTTTCAACAACGGATCTCTTGGTTCTGGCATCGATGAAGAACGCAGCGAAATGCGATAAGTAATGTGAATTGCAKAATTCAGTGAATCATCGAATCTTTGAACGCACATTGCGCCCCTCGGTATTCCGAGGGGCATGCCTGTTCGAGCGTCATTACA-CCCCTCAAGCCCTGCTTGGTCTT-GGGCCT-CGTCCCC-CGGGACGTGCCCGAAAGTCAGTGGCGGCCCGGTCCGACTT-CAAGCGTAGTAAATACATCATTCCGCTTTGGAAG-CCTCTGGGCCGGTCCTGCCAGACAACCCCA-
H_tinderryensis_1 -------------------------------------------------------------------------------------------------------------------------------------------------------------------------------------------------------------------------------------------------------------------------------------------------------------------------------------------------------------------------------------------------------------------------------------------------------------------------------------------------------------------------------------------------------------------------------------------------------------------------------------------------------------------------------------------------------------------------------------------------------------------------------------------------------------------------------------------------------------------------------------------------TTGGAAG-AATGTATAGCGAAAGCTAATTGTATTAATG---AACAGTTAATGCAATATCGACTATGTCGACTAAAGTTCTAGGTAGAGTAATGATAATGACATTTTCTACCTATATGTCTTGACCAAATCACGTGCCAGCAGTCGCGGTAATACGTGGAAGACTAGTGTTATTCATCTTTAATAGGTTTAAAGGGTACCTAGACGGTATATCTAGCCCAA-------AAAGGGTACT-GATAAACTAGAGTTTAATGTGAGGAGG-----GGAGTACTAAAGGAGTAGAGATGAAATTCTGTAATACCA--ATAGGTAACAGGTATCGGCGAAAGCAACCTTTTATGCAAAAACTGACGTTGAAGGACGAAGGCTCGGGTCACAAACAGGATTAGATACCCCAGTAGTCTGAGCAGACAACGCTGAATGCCATAGATTAGA-TTTTT-----TTTATTCTATAAATGAAAGTGTAAGCATTCCACCTCAAGAGTAA------------------------------------------------------------------------------------------------------------------------------------------------------------------------------------------------------------------------------------------------------------------------------------------------------------------GGTCTT--TCGAGG-CCGAACCTCCCACCCTTTGTGTACCTTACCTT-TGTTGCTTTGGCGGGCCCGTGGGGAC-CACCCACCGTCGGCTCCG-GTTGACGCATGCCCGCCAGAGTCC--CTCAAAACTCCG----ATTCAATGATGTCTGAGCATTAT--TCAATATATAAGAA------TAAAACTTTCAACAACGGATCTCTTGGTTCTGGCATCGATGAAGAACGCAGCGAAATGCGATAAGTAATGTGAATTGCAGAATTCAGTGAATCATCGAATCTTTGAACGCACATTGCGCCCCTTGGTATTCCGAGGGGCATGCCTGTTCGAGCGTCATTACA-CCCCTCAAGCCCTGCTTGGTCTT-GGTCCT-CGTCCCC-CGGGACGTGCCCGAAAGTCAGTGGCGGCCCGGTCCGACTT-CAAGCGTAGTAAATACATCATTCCGCTTTGGAAG-CCTCTGGGCCGGTCCTGCCAGACAACCTCA-
H_tinderryensis_2 -----------------------------------------------------------------------------------------------------------------------------------------------------------------------------------------------------------------------------------------------------------------------------------------------------------------------------------------------------------------------------------------------------------------------------------------------------------------------------------------------------------------------------------------------------------------------------------------------------------------------------------------------------------------------------------------------------------------------------------------------------------------------------------------------------------------------------------------------------------------------------------------------------------------------------------------------------------------------------------------------------------------------------------------------------------------------------------------------------------------------------------------------------------------------------------------------------------------------------------------------------------------------------------------------------------------------------------------------------------------------------------------------------------------------------------------------------------------------------------------------------------------------------------------------------------------------------------------------------------------------------------------------------------------------------------------------------------------------------------GGTCTT--TCGAGG-CTGAACCTCCCACCCTTTGTGTACCTTACCTT-TGTTGCTTTGGCGGGCCCGTGGGGAT-CACCCACCGTCGGCTCCG-GTTGACGCGTGCCCGCCAGAGTCC--CTCAAAACTCCG----ATTCAATGATGTCTGAGCACTAT--TCAATATATAAGAA------TAAAACTTTCAACAACGGATCTCTTGGTTCTGGCATCGATGAAGAACGCAGCGAAATGCGATAAGTAATGTGAATTGCAGAATTCAGTGAATCATCGAATCTTTGAACGCACATTGCGCC---------------------------------------------------------------------------------------------------------------------------------------------------------------------------------------------
H_tinderryensis_3 ---------------------------------------------------------------------------------------------------------------------------------------------------------------------------------------------------------------------------------------------------------------------------------------------------------------------------------------------------------------------------------------------------------------------------------------------------------------------------------------------------------------------------------------------------------------------------------------------------------------------------------------------------------------------------------------------------------------------------------------------------------------------------------------------------------------------------------------------------------------------------------------------------------------------------------------------------------------------------------------------------------------------------------------------------------------------------------------------------------------------------------------------------------------------------------------------------------------------------------------------------------------------------------------------------------------------------------------------------------------------------------------------------------------------------------------------------------------------------------------------------------------------------------------------------------------------------------------------------------------------------------------------------------------------------------------------------------------------------------------TT--TCGAGGCCTGAACCTCCCACCCTTTGTGTACCTTACCTT-TGTTGCTTTGGCGGG-CCGTGGGGAT-CACCCACCGTCGGCTCCG-GTTGACGCGTGCCCGTCAGAGTCC--CTCAAAACTCCG----ATTCAATGATGTCTGAGCACTAT--TCAATATATAAGAA------TAAAACTTTCAACAACGGATCTCTTGGTTCTGGCATCGATGAAGAACGCAGCGAAATGCGATAAGTAATGTGAATTGCAGAATTCAGTGAATCATCGAATCTTTGAACG--------------------------------------------------------------------------------------------------------------------------------------------------------------------------------------------------------
H_tinderryensis_4 --------------------------------------------------------------------------------------------------------------------------------------------------------------------------------------------------------------------------------------------------------------------------------------------------------------------------------------------------------------------------------------------------------------------------------------------------------------------------------------------------------------------------------------------------------------------------------------------------------------------------------------------------------------------------------------------------------------------------------------------------------------------------------------------------------------------------------------------------------------------------------------------------------------------------------------------------------------------------------------------------------------------------------------------------------------------------------------------------------------------------------------------------------------------------------------------------------------------------------------------------------------------------------------------------------------------------------------------------------------------------------------------------------------------------------------------------------------------------------------------------------------------------------------------------------------------------------------------------------------------------------------------------------------------------------------------------------------------CATTACTGAGATA-GGGTCTTT-TCAAGGCCCGAACCTCCCACCCTTTGTGTACCTTACCTT-TGTTGCTTTGGCGGGCCCGTGGGGAT-CACCCACCGTCGGCTCCG-GTTGACGCGTGCCCGCCAGAGTCC--CTCAAAACTCCG----ATTCAATGATGTCTGAGCACTAT--TCAATATATAAGAA------TAAAACTTTCAACAACGGATCTCTTGGTTCTGGCATCGATGAAGAACGCAGCGAAATGCGATAAGTAATGTGAATTGCAGAATTCAGTGAATCATCGAATCTTTGAACGCACATTGCGCCCCTCGGTATTCCGAGGGGCATGCCTGTTCGAGCGTCATTACA-CCCCTCAAGCCCTGCTTGGTCTT-GGGCCT-CGTCCCC-CGGGACGTGCCCGAAAGTCAGTGGCGGCCCGGTCCGACTT-CAAGCGTAGTAAATACATCATTCCGCTTTGGAAG-CCTCTGGGCCGGTCCTGCCAGACAACCCCA-
H_tinderryensis_5 --------------------------------------------------------------------------------------------------------------------------------------------------------------------------------------------------------------------------------------------------------------------------------------------------------------------------------------------------------------------------------------------------------------------------------------------------------------------------------------------------------------------------------------------------------------------------------------------------------------------------------------------------------------------------------------------------------------------------------------------------------------------------------------------------------------------------------------------------------------------------------------------------------------------------------------------------------------------------------------------------------------------------------------------------------------------------------------------------------------------------------------------------------------------------------------------------------------------------------------------------------------------------------------------------------------------------------------------------------------------------------------------------------------------------------------------------------------------------------------------------------------------------------------------------------------------------------------------------------------------------------------------------------------------------------------------------------------------------------------------------------------------------------------------------------------------------------------------------------------------------------------------------------------------------------------------------------------------------------------------------------------------------------GAACGCACATTGCGCCCCTCGGTATTCCKAGGGGCATGCSTGTTCGAGCGTCATTACA-CCCCTCAAGCCCTGCTTGGTCTT-GGGCCT-CGTCCCC-CGGGACGTGCCCGAAAGTCAGTGG-GGCCCGGTCCGACTT-CAAGCGTAGTAAATACATCATTCCGCTTTGGAAG-CCTCTGGGCCGGTC-----------------
;
END;


BEGIN PAUP;

END;
